# Supplementary material for: [{SiNDipp}MgNa]2: A Potent Molecular Reducing Agent
Source: Organometallics. 2024 Apr 9;43(8):879–88. doi: 10.1021/acs.organomet.4c00076 (PMC11041119; doi:10.1021/acs.organomet.4c00076)
Supplement: Supplementary file 2 — om4c00076_si_002.xyz [file om4c00076_si_002.xyz]

24
PhCCPh
C  -0.00000  0.00000 -0.61522
C   0.00000  0.00000  0.61522
C  -0.00000  0.00000 -2.03938
C  -0.00000 -1.22198 -2.76302
C  -0.00000  1.22198 -2.76302
C  -0.00000 -1.21576 -4.16255
C  -0.00000  1.21576 -4.16255
C  -0.00000  0.00000 -4.86807
H  -0.00000 -2.16596 -2.20996
H  -0.00000  2.16596 -2.20996
H  -0.00000 -2.16573 -4.70728
H  -0.00000  2.16573 -4.70728
H  -0.00000  0.00000 -5.96291
C   0.00000  0.00000  2.03938
C  -0.00000  1.22198  2.76302
C   0.00000 -1.22198  2.76302
C  -0.00000  1.21576  4.16255
C   0.00000 -1.21576  4.16255
C   0.00000  0.00000  4.86807
H  -0.00000  2.16596  2.20996
H   0.00000 -2.16596  2.20996
H  -0.00000  2.16573  4.70728
H   0.00000 -2.16573  4.70728
H   0.00000  0.00000  5.96291
172
TS(I-II)
Si -4.35783 -1.88616 -1.87997
Si -3.17026 -3.61829  1.47720
Si  2.54742  3.34406  1.32871
Si  5.32236  1.65770 -1.35556
Mg -1.74906 -1.02601  0.01799
Mg  0.34042  1.12329  0.47811
Na -2.72081  3.20167 -0.06390
Na  2.53758 -2.84172  0.18661
N  -3.42965 -0.57910 -1.08973
N  -1.65734 -2.87938  0.89058
N   4.41858  0.30757 -0.79144
N   0.81862  3.03683  0.98687
C  -3.78483  0.74326 -1.40724
C  -0.23921  3.93573  1.16488
C   0.31703 -3.17819  2.38497
C  -4.84603  1.43426 -0.69981
C  -0.44783 -3.53373  1.20904
C  -3.11382  1.47572 -2.46434
C   4.52126 -1.03294 -0.90506
C  -1.12606  3.80770  2.30889
C  -0.54985  4.98285  0.20789
C   5.15397 -1.85364  0.13918
C  -3.51338  2.79273 -2.78162
H  -3.01304  3.31314 -3.60680
C  -2.03187  0.81686 -3.32036
H  -1.79544 -0.14584 -2.83243
C   5.02531  3.20731 -0.25176
H   5.39515  3.00050  0.77056
H   5.71024  3.97964 -0.65426
C   0.07129 -4.60436  0.38521
C  -5.21202  2.74955 -1.06397
H  -6.04078  3.23627 -0.53529
C   1.49900 -3.88196  2.70509
H   2.04579 -3.61560  3.61721
C   3.56542  3.75299 -0.24203
H   2.99949  3.35842 -1.10896
H   3.55550  4.85286 -0.36924
C  -5.22045 -3.07937 -0.64929
H  -5.78816 -2.46779  0.07858
H  -5.99762 -3.58089 -1.26422
C  -0.77249  2.89239  3.48270
H   0.16349  2.37830  3.19984
C   3.95396 -1.78773 -2.03068
C  -4.38437 -4.15163  0.08755
H  -3.81894 -4.76322 -0.64162
H  -5.06954 -4.86836  0.58782
C  -2.28318  4.61092  2.40938
H  -2.93754  4.49156  3.28140
C  -4.56051  3.43920 -2.10176
H  -4.87439  4.44858 -2.38743
C   5.22392 -3.25468  0.02003
H   5.74151 -3.82460  0.80380
C   0.38603  5.28557 -0.96037
H   1.08901  4.43804 -1.02563
C   1.25481 -5.27967  0.75274
H   1.61207 -6.10504  0.12558
C   4.67448 -3.94949 -1.07840
H   4.76478 -5.03721 -1.16140
C  -1.70744  5.77472  0.37250
H  -1.91734  6.56307 -0.35989
C  -0.65449 -5.04997 -0.88325
H  -1.59626 -4.47663 -0.91051
C  -0.16154 -2.09517  3.35169
H  -1.00463 -1.58325  2.85298
C   5.81933 -1.17166  1.33259
H   5.65067 -0.09036  1.17849
C   4.04809 -3.19136 -2.09010
H   3.64287 -3.71085 -2.96918
C  -2.59387  5.58767  1.44830
H  -3.48637  6.21330  1.55315
C   4.90264  2.27207 -3.13383
H   5.17223  1.52361 -3.89811
H   5.46068  3.19832 -3.36443
H   3.82707  2.49333 -3.25332
C   1.97326 -4.93844  1.91073
H   2.87753 -5.48782  2.19140
C  -3.22224 -2.92342 -3.01265
H  -2.90629 -2.34326 -3.89570
H  -3.74249 -3.82975 -3.37109
H  -2.31230 -3.25028 -2.48297
C  -5.75891 -1.17340 -2.96813
H  -6.59313 -0.78132 -2.36312
H  -6.16465 -1.97412 -3.61114
H  -5.41324 -0.35698 -3.62301
C   3.21604  1.71601  2.05584
H   2.54550  1.30792  2.83149
H   4.19666  1.88856  2.53352
H   3.40763  0.97624  1.24976
C  -5.60009  0.75877  0.44567
H  -5.24967 -0.28719  0.46387
C   2.74689  4.73758  2.61982
H   2.15393  5.63269  2.36592
H   3.80580  5.04390  2.68248
H   2.43611  4.39966  3.62283
C  -2.55799  0.51206 -4.74341
H  -3.46049 -0.11949 -4.71999
H  -1.78776 -0.01286 -5.33521
H  -2.81533  1.44389 -5.27862
C   3.35242 -1.02496 -3.20682
H   3.35493  0.03587 -2.89984
C  -4.09505 -2.38030  2.60492
H  -3.53709 -2.20127  3.53944
H  -5.09892 -2.75542  2.87335
H  -4.22991 -1.40700  2.10185
C  -0.73628  1.64695 -3.41141
H  -0.89304  2.60557 -3.93725
H   0.03870  1.09179 -3.96630
H  -0.32637  1.87144 -2.40924
C  -0.48974  3.72666  4.75481
H   0.27970  4.49333  4.56841
H  -0.13641  3.07497  5.57308
H  -1.40001  4.24335  5.10855
C   0.93054 -1.05113  3.65356
H   1.78930 -1.48682  4.19456
H   0.52927 -0.23479  4.27939
H   1.32159 -0.60113  2.72299
C  -1.84242  1.82038  3.77159
H  -2.82176  2.27126  4.01333
H  -1.54749  1.19607  4.63324
H  -1.98108  1.14673  2.90547
C  -2.82948 -5.20971  2.47843
H  -2.55038 -6.04876  1.81937
H  -3.74249 -5.50643  3.02387
H  -2.01847 -5.08665  3.21384
C   1.89736 -1.43151 -3.51496
H   1.81633 -2.49896 -3.79041
H   1.49535 -0.84665 -4.36242
H   1.23703 -1.25208 -2.64496
C   7.21529  1.33875 -1.36022
H   7.60389  1.20777 -0.33594
H   7.76303  2.17727 -1.82659
H   7.45733  0.42389 -1.92926
C   5.17555 -1.57207  2.67781
H   4.10061 -1.31673  2.70255
H   5.65738 -1.04434  3.52085
H   5.27459 -2.65733  2.86880
C   1.20191  6.57117 -0.68408
H   0.53695  7.45132 -0.61626
H   1.92523  6.75377 -1.49778
H   1.76384  6.50228  0.26113
C  -7.13136  0.75796  0.24782
H  -7.55071  1.77981  0.28159
H  -7.61949  0.17732  1.04971
H  -7.41810  0.31248 -0.71839
C  -0.34064  5.40928 -2.31645
H  -0.93832  4.51052 -2.54558
H   0.39340  5.53772 -3.13051
H  -1.01644  6.28305 -2.34749
C  -5.24324  1.40049  1.80534
H  -4.15888  1.34707  2.00947
H  -5.75549  0.88221  2.63481
H  -5.54832  2.46330  1.83947
C   0.15518 -4.69590 -2.14999
H   0.35178 -3.61163 -2.21801
H  -0.39212 -4.98988 -3.06294
H   1.13048 -5.21591 -2.16264
C  -0.68673 -2.70126  4.67433
H  -1.51658 -3.40445  4.50042
H  -1.05029 -1.90517  5.34836
H   0.11248 -3.25002  5.20421
C   4.22846 -1.16741 -4.47229
H   5.27123 -0.87199 -4.26943
H   3.84591 -0.53424 -5.29331
H   4.24404 -2.21250 -4.83289
C   7.34224 -1.42893  1.36753
H   7.56878 -2.49933  1.52789
H   7.81740 -0.86291  2.18928
H   7.81855 -1.12419  0.42152
C  -1.00517 -6.55399 -0.87817
H  -0.09914 -7.18599 -0.89819
H  -1.60363 -6.81019 -1.76987
H  -1.58700 -6.83458  0.01504
172
II
Si -5.23181 -1.83151 -1.68120
Si -3.32580 -3.97236  1.22970
Si  2.37538  2.43163  0.91736
Si  5.86854  1.94676 -1.22450
Mg -2.42147 -1.03328 -0.03816
Mg -0.27375  0.94877  0.36304
Na -2.96931  3.19569  0.13099
Na  3.36847 -2.35705  0.08450
N  -4.18523 -0.57839 -0.96622
N  -2.02507 -2.89159  0.67724
N   5.59353  0.40794 -0.53489
N   0.63261  2.71246  0.78822
C  -4.50611  0.77653 -1.15393
C  -0.24297  3.76655  1.07125
C   0.05237 -3.22512  2.02248
C  -5.34838  1.47978 -0.20902
C  -0.69004 -3.34044  0.79070
C  -4.00019  1.53111 -2.28084
C   5.65546 -0.92509 -0.51717
C  -1.00841  3.78223  2.30457
C  -0.53966  4.80068  0.09949
C   5.90713 -1.61149  0.76537
C  -4.31072  2.90197 -2.41508
H  -3.93052  3.44979 -3.28583
C  -3.20271  0.84122 -3.38730
H  -3.02543 -0.19019 -3.03608
C   5.01164  3.29651 -0.14248
H   5.32463  3.14547  0.90770
H   5.49855  4.24427 -0.45141
C  -0.01937 -3.94231 -0.33679
C  -5.63993  2.84929 -0.39372
H  -6.30492  3.35452  0.31723
C   1.35230 -3.76214  2.11853
H   1.88001 -3.71117  3.07939
C   3.46969  3.47966 -0.24622
H   3.12707  3.31871 -1.28727
H   3.19931  4.53059 -0.01677
C  -5.70379 -3.21357 -0.44038
H  -6.09329 -2.74579  0.48454
H  -6.59082 -3.68478 -0.91443
C  -0.62449  2.89021  3.48609
H   0.15712  2.20259  3.11856
C   5.39525 -1.80841 -1.66482
C  -4.66432 -4.31102 -0.10383
H  -4.15966 -4.66668 -1.02278
H  -5.19419 -5.20311  0.29196
C  -2.06784  4.70077  2.47219
H  -2.63596  4.68767  3.41002
C  -5.12881  3.57287 -1.48812
H  -5.38838  4.62730 -1.63148
C   5.93341 -3.01423  0.84303
H   6.15918 -3.48783  1.80686
C   0.31537  4.97892 -1.15269
H   0.99888  4.11469 -1.19191
C   1.28127 -4.46449 -0.19439
H   1.74850 -4.97582 -1.04546
C   5.69271 -3.83650 -0.28096
H   5.74014 -4.92718 -0.20204
C  -1.60230  5.70198  0.32522
H  -1.81003  6.47218 -0.42707
C  -0.71821 -4.03716 -1.69121
H  -1.78108 -3.80926 -1.49436
C  -0.54736 -2.54848  3.25546
H  -1.55054 -2.19655  2.95797
C   6.24902 -0.74948  1.97611
H   5.72986  0.21388  1.80877
C   5.44064 -3.20938 -1.51855
H   5.27920 -3.83696 -2.40449
C  -2.39058  5.65066  1.48856
H  -3.20951  6.36109  1.64228
C   5.27626  2.33601 -3.01857
H   5.85433  1.77791 -3.77417
H   5.41662  3.41357 -3.22436
H   4.20776  2.10631 -3.17873
C   1.96724 -4.41019  1.03380
H   2.94548 -4.89354  1.14897
C  -4.40679 -2.70068 -3.17342
H  -4.32460 -2.03096 -4.04521
H  -4.99671 -3.58262 -3.48156
H  -3.39112 -3.05306 -2.92348
C  -6.87652 -1.06252 -2.27733
H  -7.50974 -0.75604 -1.42740
H  -7.44613 -1.80152 -2.86734
H  -6.71827 -0.17425 -2.91129
C   2.53237  0.56879  0.43896
H   2.04159  0.31517 -0.52505
H   2.17818 -0.10552  1.24447
H   3.62912  0.43113  0.26554
C  -5.94240  0.74304  0.99104
H  -5.80610 -0.33199  0.78045
C   3.04446  2.61650  2.69327
H   2.99947  3.66822  3.02508
H   4.09955  2.29725  2.74181
H   2.47245  2.00797  3.41321
C  -4.02703  0.77104 -4.69473
H  -5.00145  0.28050 -4.53633
H  -3.47968  0.20447 -5.46865
H  -4.22376  1.78144 -5.09653
C   5.18926 -1.18733 -3.04079
H   4.80812 -0.16665 -2.86117
C  -4.24874 -3.24035  2.73999
H  -3.60976 -3.22033  3.63847
H  -5.15077 -3.83155  2.97944
H  -4.57598 -2.20434  2.53972
C  -1.83321  1.49376 -3.66132
H  -1.93644  2.52573 -4.04187
H  -1.27785  0.92002 -4.42382
H  -1.21295  1.52477 -2.74681
C  -0.00610  3.74734  4.61669
H   0.84669  4.34114  4.24962
H   0.35267  3.10412  5.43916
H  -0.74917  4.44877  5.03659
C   0.27846 -1.31805  3.68888
H   1.31411 -1.59185  3.95982
H  -0.17749 -0.82802  4.56709
H   0.32817 -0.56967  2.87600
C  -1.78928  2.03908  4.02937
H  -2.63067  2.66248  4.38132
H  -1.45435  1.42834  4.88554
H  -2.17766  1.34978  3.25893
C  -2.62796 -5.69152  1.68063
H  -2.27537 -6.21854  0.77722
H  -3.41211 -6.31277  2.14712
H  -1.77722 -5.63396  2.37844
C   4.16721 -1.92292 -3.93012
H   4.50611 -2.93669 -4.21053
H   4.00544 -1.36667 -4.87024
H   3.18589 -2.02564 -3.43074
C   7.73738  2.37110 -1.19667
H   8.12834  2.35831 -0.16509
H   7.93444  3.37012 -1.62526
H   8.31632  1.63521 -1.78137
C   5.80197 -1.33358  3.32887
H   4.72083 -1.56480  3.34383
H   6.00104 -0.61313  4.14175
H   6.34441 -2.26224  3.58492
C   1.16382  6.26848 -1.04541
H   0.52028  7.16686 -1.04478
H   1.85743  6.34996 -1.90011
H   1.76027  6.28623 -0.11842
C  -7.44688  1.01672  1.19435
H  -7.64316  2.06054  1.49986
H  -7.84776  0.36579  1.99045
H  -8.02136  0.82439  0.27303
C  -0.50772  4.99336 -2.45780
H  -1.10568  4.07351 -2.57261
H   0.16067  5.06711 -3.33322
H  -1.19798  5.85535 -2.50033
C  -5.15340  1.05738  2.28082
H  -4.08534  0.79436  2.16864
H  -5.54644  0.48790  3.14143
H  -5.21530  2.13207  2.53695
C  -0.17900 -2.96342 -2.66469
H  -0.28324 -1.94595 -2.24187
H  -0.72121 -2.98784 -3.62671
H   0.89331 -3.12556 -2.88096
C  -0.70828 -3.52137  4.44581
H  -1.33025 -4.39132  4.17954
H  -1.18489 -3.01148  5.30196
H   0.26937 -3.90348  4.79066
C   6.54374 -1.05261 -3.77701
H   7.27049 -0.49296 -3.16545
H   6.42664 -0.52624 -4.74198
H   6.97398 -2.04974 -3.98199
C   7.76412 -0.43460  1.99282
H   8.35418 -1.35881  2.13128
H   8.01705  0.25956  2.81510
H   8.06951  0.03087  1.04226
C  -0.64163 -5.43980 -2.32902
H   0.39061 -5.71239 -2.61388
H  -1.25190 -5.47586 -3.24827
H  -1.01526 -6.21570 -1.63997
172
TS(II-III)
Si -5.05312 -2.28062 -1.63200
Si -2.88255 -4.22273  1.25490
Si  2.09888  2.75934  0.79697
Si  5.53660  1.99793 -1.44120
Mg -2.35728 -1.17338  0.02142
Mg -0.44177  1.02828  0.42462
Na -3.30718  3.00663  0.04308
Na  3.53762 -1.69314  0.12938
N  -4.15152 -0.91715 -0.92137
N  -1.73396 -2.97097  0.72859
N   5.23800  0.50093 -0.65705
N   0.33758  2.88386  0.69214
C  -4.62271  0.39270 -1.11133
C  -0.62421  3.87239  0.92140
C   0.36747 -3.03910  2.07736
C  -5.51634  1.00648 -0.15141
C  -0.34971 -3.23498  0.84105
C  -4.22867  1.18856 -2.25409
C   5.76650 -0.73172 -0.44477
C  -1.39225  3.87843  2.15371
C  -1.00355  4.83238 -0.09633
C   6.16157 -1.13790  0.90640
C  -4.69966  2.51257 -2.39509
H  -4.40540  3.08973 -3.28022
C  -3.36541  0.58846 -3.36305
H  -3.07798 -0.41803 -3.01295
C   4.65757  3.44508 -0.50775
H   5.00091  3.42847  0.54466
H   5.12552  4.35383 -0.93862
C   0.39966 -3.71611 -0.29472
C  -5.96352  2.33261 -0.33900
H  -6.66324  2.76779  0.38463
C   1.73281 -3.37899  2.16534
H   2.24870 -3.26697  3.12733
C   3.10936  3.60510 -0.58806
H   2.72644  3.24936 -1.56513
H   2.83953  4.67897 -0.54792
C  -5.34418 -3.70903 -0.38807
H  -5.76402 -3.29075  0.54722
H  -6.18274 -4.27456 -0.84672
C  -0.93083  3.08680  3.37902
H  -0.08966  2.45385  3.04453
C   5.78247 -1.79081 -1.45677
C  -4.18073 -4.68436 -0.08150
H  -3.64525 -4.95847 -1.01075
H  -4.59948 -5.64067  0.29709
C  -2.52973  4.70648  2.27756
H  -3.09756  4.68914  3.21555
C  -5.56733  3.09616 -1.45400
H  -5.95031  4.11185 -1.60065
C   6.46758 -2.47978  1.19537
H   6.75833 -2.74611  2.22043
C  -0.14417  5.03505 -1.34119
H   0.55880  4.18579 -1.37969
C   1.76366 -4.04275 -0.15968
H   2.29959 -4.46696 -1.01818
C   6.42586 -3.48631  0.21401
H   6.66866 -4.52482  0.46139
C  -2.14356  5.64387  0.08562
H  -2.41507  6.35784 -0.70076
C  -0.28224 -3.89489 -1.64956
H  -1.36674 -3.84184 -1.44572
C  -0.32890 -2.48890  3.32243
H  -1.37311 -2.28579  3.02753
C   6.29105 -0.07503  1.99616
H   5.86448  0.84552  1.55659
C   6.10142 -3.11567 -1.10340
H   6.09759 -3.88661 -1.88455
C  -2.93111  5.57541  1.24915
H  -3.81116  6.21601  1.36798
C   4.92898  2.16339 -3.26133
H   5.53352  1.54977 -3.95087
H   5.00081  3.21296 -3.60132
H   3.87602  1.84837 -3.37465
C   2.43741 -3.90659  1.06946
H   3.47885 -4.23814  1.17598
C  -4.15298 -3.04925 -3.13622
H  -4.15630 -2.37421 -4.00774
H  -4.64381 -3.99154 -3.43954
H  -3.10134 -3.28616 -2.89872
C  -6.78026 -1.69911 -2.20565
H  -7.42481 -1.44194 -1.34784
H  -7.28234 -2.50312 -2.77138
H  -6.72514 -0.81137 -2.85760
C   2.39042  0.86313  0.63288
H   1.87318  0.44058 -0.25768
H   2.11347  0.29777  1.54320
H   3.48848  0.76919  0.41079
C  -5.99801  0.21532  1.06425
H  -5.76659 -0.84146  0.84387
C   2.77507  3.33322  2.48406
H   2.60126  4.41432  2.62455
H   3.86192  3.15895  2.55428
H   2.29004  2.80019  3.31832
C  -4.17359  0.43350 -4.67271
H  -5.09044 -0.15878 -4.51811
H  -3.56666 -0.06989 -5.44582
H  -4.47612  1.41747 -5.07436
C   5.47747 -1.43375 -2.90897
H   4.91474 -0.48277 -2.87496
C  -3.88167 -3.66621  2.79209
H  -3.24700 -3.60104  3.69142
H  -4.70173 -4.37429  3.00813
H  -4.33679 -2.67228  2.63231
C  -2.07308  1.38619 -3.62908
H  -2.28766  2.40017 -4.01178
H  -1.45188  0.87719 -4.38667
H  -1.46703  1.48608 -2.70984
C  -0.39131  4.05375  4.46049
H   0.40980  4.69647  4.06101
H   0.01668  3.48872  5.31691
H  -1.19297  4.71133  4.84185
C   0.29751 -1.15769  3.79128
H   1.36259 -1.27590  4.06098
H  -0.23000 -0.76699  4.67942
H   0.23225 -0.38929  2.99842
C  -2.01432  2.16472  3.97229
H  -2.90182  2.73061  4.30786
H  -1.62123  1.62198  4.84923
H  -2.35114  1.41300  3.23683
C  -1.96802 -5.85189  1.64828
H  -1.55310 -6.29832  0.72813
H  -2.66321 -6.58465  2.09347
H  -1.12954 -5.70737  2.34850
C   4.61170 -2.47171 -3.65193
H   5.13064 -3.43927 -3.77646
H   4.35673 -2.10874 -4.66328
H   3.66241 -2.67380 -3.12115
C   7.39698  2.46276 -1.43719
H   7.77203  2.57025 -0.40482
H   7.58176  3.41354 -1.96846
H   8.00077  1.68070 -1.92936
C   5.50525 -0.40944  3.28154
H   4.42627 -0.54361  3.07843
H   5.60228  0.40262  4.02450
H   5.87019 -1.33646  3.76059
C   0.67639  6.34091 -1.20669
H   0.01074  7.22294 -1.19346
H   1.37291  6.45366 -2.05565
H   1.26628  6.35637 -0.27528
C  -7.51424  0.34213  1.31745
H  -7.80083  1.36081  1.63614
H  -7.82393 -0.34712  2.12192
H  -8.09720  0.09746  0.41390
C  -0.94779  5.04888 -2.65776
H  -1.53937  4.12660 -2.78395
H  -0.26474  5.12804 -3.52108
H  -1.64072  5.90785 -2.71238
C  -5.20022  0.60007  2.32929
H  -4.11605  0.44053  2.18017
H  -5.50972 -0.00590  3.19907
H  -5.35395  1.66373  2.59199
C   0.07287 -2.73088 -2.60368
H  -0.18783 -1.75031 -2.16071
H  -0.46535 -2.82264 -3.56387
H   1.15575 -2.71637 -2.82751
C  -0.34274 -3.50496  4.48726
H  -0.82230 -4.45312  4.19435
H  -0.89540 -3.09675  5.35222
H   0.68079 -3.74111  4.82978
C   6.78653 -1.17209 -3.69075
H   7.39535 -0.39797 -3.19522
H   6.57714 -0.83681 -4.72316
H   7.39661 -2.09188 -3.74774
C   7.77732  0.19652  2.32409
H   8.26395 -0.70255  2.74467
H   7.87916  1.01253  3.06279
H   8.33340  0.48364  1.41623
C   0.01289 -5.25485 -2.31538
H   1.07295 -5.35347 -2.61090
H  -0.59111 -5.37082 -3.23218
H  -0.22630 -6.09331 -1.63996
172
III 
Si -4.75216 -2.82172 -1.56968
Si -2.46162 -4.35161  1.50514
Si  1.70975  3.27314  1.11415
Si  5.41426  2.03402 -1.26458
Mg -2.31970 -1.30869  0.13957
Mg -0.71739  1.12682  0.63567
Na -3.66009  2.72574 -0.32168
Na  3.47921 -0.83802  0.24169
N  -4.04535 -1.30914 -0.93953
N  -1.49889 -2.95529  0.97323
N   5.11779  0.42891 -0.70309
N  -0.02300  3.02107  0.83192
C  -4.63418 -0.07973 -1.28050
C  -1.09948  3.91321  0.74525
C   0.50987 -2.60402  2.41663
C  -5.63858  0.52218 -0.42821
C  -0.09659 -2.96755  1.15965
C  -4.25978  0.64155 -2.47751
C   5.96651 -0.67129 -0.60514
C  -2.01116  4.05936  1.86393
C  -1.42437  4.62662 -0.47579
C   6.60119 -1.01237  0.65511
C  -4.85022  1.89131 -2.76835
H  -4.56543  2.41135 -3.69124
C  -3.28276  0.03188 -3.48176
H  -2.93575 -0.91408 -3.03205
C   4.30507  3.21775 -0.21860
H   4.57276  3.02156  0.83921
H   4.59624  4.26835 -0.40646
C   0.77993 -3.34814  0.07788
C  -6.20455  1.77126 -0.76581
H  -6.98464  2.19578 -0.12254
C   1.90961 -2.66688  2.56988
H   2.35136 -2.41754  3.54260
C   2.77558  3.05580 -0.45724
H   2.53693  2.03368 -0.82883
H   2.44417  3.73069 -1.26596
C  -4.91043 -4.17798 -0.22469
H  -5.38547 -3.74363  0.67626
H  -5.67971 -4.85653 -0.65006
C  -1.64705  3.51956  3.24812
H  -0.69950  2.96615  3.12322
C   6.14832 -1.61089 -1.69358
C  -3.65637 -5.00601  0.15443
H  -3.06599 -5.25954 -0.74682
H  -3.97940 -5.98558  0.56598
C  -3.20709  4.79572  1.71495
H  -3.88243  4.89116  2.57381
C  -5.82276  2.46612 -1.92989
H  -6.29679  3.41765 -2.19369
C   7.32255 -2.21333  0.79253
H   7.79235 -2.44341  1.75838
C  -0.44698  4.64106 -1.64829
H   0.17104  3.73014 -1.55068
C   2.17334 -3.40941  0.28219
H   2.81912 -3.77217 -0.52783
C   7.47548 -3.11131 -0.27231
H   8.04676 -4.03749 -0.14696
C  -2.62446  5.36523 -0.56204
H  -2.85202  5.90132 -1.49018
C   0.20358 -3.71668 -1.28758
H  -0.87465 -3.88947 -1.11952
C  -0.34071 -2.19017  3.61817
H  -1.38843 -2.19631  3.27151
C   6.51551 -0.05671  1.84550
H   5.94216  0.81739  1.48299
C   6.88805 -2.79171 -1.50490
H   7.01129 -3.48137 -2.35066
C  -3.53216  5.44177  0.51081
H  -4.45517  6.02396  0.41948
C   4.94366  2.38123 -3.09785
H   5.60874  1.84103 -3.79334
H   5.02773  3.45999 -3.32660
H   3.90772  2.07028 -3.32078
C   2.75041 -3.08958  1.52677
H   3.82699 -3.22300  1.69385
C  -3.72565 -3.59266 -2.98945
H  -3.79684 -3.00454 -3.91894
H  -4.08510 -4.61365 -3.21099
H  -2.65781 -3.66941 -2.72057
C  -6.51488 -2.49159 -2.22793
H  -7.21372 -2.24725 -1.40993
H  -6.90096 -3.39000 -2.74019
H  -6.53958 -1.65660 -2.94809
C   2.23115  1.80296  2.23507
H   1.84766  0.83862  1.83696
H   1.83530  1.89461  3.26039
H   3.32958  1.71827  2.29794
C  -6.11045 -0.20261  0.83201
H  -5.76866 -1.24660  0.72118
C   2.08579  4.89894  2.03184
H   1.64245  5.77589  1.53179
H   3.17632  5.05765  2.08451
H   1.69643  4.86615  3.06328
C  -3.99297 -0.29646 -4.81588
H  -4.87145 -0.94453 -4.66095
H  -3.30248 -0.81351 -5.50515
H  -4.34187  0.62206 -5.32150
C   5.54100 -1.31796 -3.06357
H   4.93423 -0.40371 -2.93415
C  -3.57118 -3.93138  3.01058
H  -2.98351 -3.78833  3.93220
H  -4.30067 -4.73951  3.19840
H  -4.14435 -3.00354  2.83310
C  -2.04468  0.91350 -3.74068
H  -2.31785  1.87513 -4.21072
H  -1.34307  0.40455 -4.42434
H  -1.50034  1.13057 -2.80369
C  -1.38659  4.68940  4.22720
H  -0.62205  5.37915  3.83357
H  -1.03736  4.30663  5.20213
H  -2.30606  5.27501  4.40662
C  -0.01563 -0.76295  4.10644
H   1.03864 -0.66322  4.42068
H  -0.65036 -0.49180  4.96872
H  -0.19801 -0.01895  3.30889
C  -2.69358  2.54823  3.82968
H  -3.68248  3.02744  3.94566
H  -2.38060  2.19393  4.82705
H  -2.82380  1.66057  3.18521
C  -1.32397 -5.82087  1.94006
H  -0.83899 -6.22030  1.03273
H  -1.90529 -6.63917  2.39901
H  -0.52299 -5.53633  2.64153
C   4.60676 -2.44537 -3.55468
H   5.15008 -3.39651 -3.70092
H   4.13775 -2.17957 -4.51956
H   3.79503 -2.64270 -2.82979
C   7.23492  2.59460 -1.06201
H   7.51063  2.68612  0.00242
H   7.41559  3.57052 -1.54662
H   7.91860  1.85894 -1.52070
C   5.75944 -0.66651  3.04785
H   4.72371 -0.96091  2.78898
H   5.69533  0.05131  3.88615
H   6.26455 -1.57479  3.42344
C   0.49455  5.86590 -1.54202
H  -0.08151  6.80537 -1.62024
H   1.24142  5.85465 -2.35505
H   1.03669  5.88311 -0.58354
C  -7.64399 -0.20442  0.99984
H  -8.04246  0.80479  1.20974
H  -7.93209 -0.84843  1.84854
H  -8.14929 -0.58305  0.09579
C  -1.12089  4.62600 -3.03481
H  -1.84139  3.79696 -3.13558
H  -0.35843  4.50371 -3.82273
H  -1.65530  5.56903 -3.24875
C  -5.42595  0.36767  2.09327
H  -4.32433  0.30548  2.01260
H  -5.72619 -0.18809  2.99905
H  -5.69470  1.42944  2.24949
C   0.33893 -2.53685 -2.27871
H  -0.12957 -1.61452 -1.88280
H  -0.13913 -2.77049 -3.24663
H   1.40175 -2.30631 -2.47867
C  -0.21133 -3.18993  4.79081
H  -0.47414 -4.21496  4.48249
H  -0.87882 -2.90206  5.62257
H   0.81987 -3.21544  5.18638
C   6.63287 -1.02618 -4.11680
H   7.28135 -0.19365 -3.79569
H   6.18548 -0.75754 -5.09141
H   7.28074 -1.90766 -4.27542
C   7.91130  0.43224  2.29249
H   8.52753 -0.40256  2.67302
H   7.82884  1.18180  3.10093
H   8.45596  0.89055  1.45090
C   0.80689 -5.00156 -1.89094
H   1.87190 -4.87885 -2.15734
H   0.27202 -5.27519 -2.81704
H   0.73127 -5.84909 -1.18917
196
TS(III-IV)
Si -5.07261 -2.67444 -0.66999
Si -1.80699 -3.87894 -2.46899
Si  5.27410  2.06535  0.05759
Si  1.22414  4.38149 -0.74750
Mg -2.07384 -1.38078 -0.23255
Mg -0.50036  1.50574  0.06034
Na  4.00173 -1.27747 -0.54186
Na -3.86073  2.87635  0.02767
N  -4.13877 -1.15948 -0.51597
N  -0.98652 -2.74784 -1.35655
N   5.47703  0.34909 -0.01483
N  -0.21727  3.56007 -0.06238
C  -4.87710  0.04056 -0.61960
C  -5.06821  0.70279 -1.89551
C  -5.81525  1.89651 -1.97847
H  -5.95108  2.36878 -2.95809
C  -6.43839  2.46375 -0.85308
H  -7.05572  3.36351 -0.94763
C  -6.27882  1.82829  0.39070
H  -6.77513  2.24821  1.27381
C  -5.50471  0.65351  0.53545
C  -4.50262  0.08712 -3.17211
H  -4.28545 -0.95933 -2.90817
C  -3.16827  0.72956 -3.60420
H  -2.73293  0.18001 -4.45703
H  -2.42626  0.71598 -2.78412
H  -3.31535  1.77716 -3.91844
C  -5.49845  0.09767 -4.35059
H  -5.66738  1.11719 -4.74231
H  -6.47726 -0.32120 -4.06497
H  -5.10008 -0.50599 -5.18437
C  -5.31826  0.07936  1.93854
H  -4.90341 -0.93131  1.80320
C  -4.26863  0.89868  2.72146
H  -4.60867  1.94169  2.87124
H  -3.29492  0.90653  2.19741
H  -4.09180  0.46191  3.72015
C  -6.62397 -0.01727  2.75499
H  -6.43799 -0.55935  3.69837
H  -7.41435 -0.55156  2.20466
H  -7.01564  0.97934  3.02841
C  -5.94225 -2.94022 -2.35523
H  -6.67403 -2.13837 -2.55318
H  -6.50660 -3.88957 -2.31182
H  -5.25529 -2.99936 -3.21292
C  -6.56072 -2.80739  0.53699
H  -6.30083 -2.81210  1.60745
H  -7.10197 -3.74633  0.32154
H  -7.27052 -1.97908  0.36797
C  -3.88151 -4.14189 -0.33844
H  -3.10155 -3.83110  0.38543
H  -4.48930 -4.88275  0.22030
C  -3.21117 -4.82560 -1.55239
H  -3.97262 -5.10977 -2.30394
H  -2.75630 -5.78023 -1.22067
C  -2.54863 -3.07115 -4.04007
H  -3.19673 -2.21036 -3.81833
H  -3.15459 -3.81764 -4.58552
H  -1.75612 -2.72586 -4.72388
C  -0.61823 -5.20774 -3.16043
H   0.15735 -4.76762 -3.80902
H  -1.19971 -5.92103 -3.77195
H  -0.10232 -5.77929 -2.37290
C   0.42183 -2.88808 -1.37240
C   1.10440 -3.70488 -0.39520
C   2.46959 -4.01670 -0.56295
H   2.94748 -4.70331  0.14621
C   3.21513 -3.53308 -1.65212
H   4.24607 -3.86932 -1.82065
C   2.59136 -2.64116 -2.54442
H   3.16143 -2.24937 -3.39684
C   1.23112 -2.29142 -2.41160
C   0.36606 -4.31908  0.79474
H  -0.61796 -3.82124  0.84561
C   1.10839 -4.07879  2.12696
H   0.50234 -4.44993  2.97084
H   1.30844 -3.00739  2.29488
H   2.07522 -4.61287  2.16088
C   0.11052 -5.83269  0.60773
H   1.06086 -6.38598  0.49801
H  -0.50291 -6.03556 -0.28406
H  -0.41946 -6.24468  1.48466
C   0.63330 -1.31077 -3.42039
H  -0.45087 -1.27851 -3.21503
C   1.19955  0.11091 -3.21294
H   2.29117  0.14593 -3.38422
H   1.00925  0.46631 -2.18100
H   0.72910  0.83006 -3.90685
C   0.84476 -1.74455 -4.88826
H   0.30929 -1.06411 -5.57377
H   0.48004 -2.76889 -5.06851
H   1.91245 -1.71846 -5.17125
C   6.66838 -0.39331 -0.00571
C   7.35093 -0.74775 -1.23212
C   8.47481 -1.59428 -1.20611
H   8.97116 -1.84574 -2.15275
C   8.98045 -2.11881 -0.01037
H   9.85914 -2.77288 -0.01170
C   8.33614 -1.78470  1.18778
H   8.72069 -2.18968  2.13306
C   7.21121 -0.94147  1.21733
C   6.85874 -0.23223 -2.58496
H   6.00134  0.43094 -2.36724
C   6.35983 -1.38037 -3.49286
H   5.95848 -0.99198 -4.44712
H   5.56278 -1.97463 -3.00820
H   7.17647 -2.08410 -3.73474
C   7.93293  0.59250 -3.32746
H   8.81058 -0.02835 -3.58310
H   8.28738  1.43314 -2.70988
H   7.53210  1.00469 -4.27179
C   6.55236 -0.64254  2.56252
H   5.76879  0.10723  2.35643
C   5.86841 -1.89851  3.14977
H   5.11496 -2.31290  2.45513
H   5.35536 -1.67103  4.10227
H   6.60489 -2.69861  3.34579
C   7.53673 -0.03695  3.58612
H   8.34097 -0.74735  3.84966
H   7.01593  0.23247  4.52330
H   8.01648  0.87277  3.18776
C   6.39097  3.11355 -1.10010
H   7.45729  2.94972 -0.86501
H   6.19017  4.19284 -0.97176
H   6.23909  2.86327 -2.16337
C   5.54990  2.85781  1.78987
H   4.86536  2.45489  2.55616
H   5.41045  3.95333  1.76009
H   6.58162  2.66558  2.13309
C   3.44488  2.40955 -0.48134
H   3.43182  2.38521 -1.58856
H   2.81178  1.55894 -0.15515
C   2.85034  3.74183  0.03676
H   3.57347  4.56250 -0.15526
H   2.74165  3.70956  1.13688
C   1.45666  4.10296 -2.63293
H   1.32915  3.03954 -2.89792
H   2.48823  4.38592 -2.91015
H   0.77205  4.68831 -3.26787
C   1.17047  6.25975 -0.37679
H   0.18853  6.72658 -0.55333
H   1.91025  6.77777 -1.01214
H   1.44540  6.45598  0.67357
C  -1.35315  4.25117  0.39460
C  -2.20181  5.05230 -0.47258
C  -3.39599  5.61876  0.02439
H  -4.01398  6.22583 -0.64579
C  -3.81419  5.42807  1.35155
H  -4.74779  5.87054  1.71364
C  -2.98204  4.69954  2.21700
H  -3.27488  4.59410  3.26602
C  -1.75956  4.14068  1.78710
C  -1.85180  5.26209 -1.94576
H  -0.75590  5.22952 -2.02286
C  -2.38376  4.09638 -2.80250
H  -1.99137  3.13247 -2.43490
H  -2.07344  4.19608 -3.85779
H  -3.49011  4.06238 -2.78611
C  -2.30449  6.61798 -2.52217
H  -3.40210  6.68435 -2.63068
H  -1.87565  6.75710 -3.52929
H  -1.97463  7.46107 -1.89204
C  -0.80378  3.55430  2.83165
H  -0.29946  2.66846  2.39645
C  -1.47372  3.10445  4.14209
H  -1.87782  3.96079  4.71107
H  -0.72464  2.61683  4.78669
H  -2.29371  2.38727  3.97198
C   0.30993  4.58245  3.14537
H   0.84714  4.87929  2.23274
H   1.04128  4.15509  3.85292
H  -0.12404  5.48961  3.60182
C  -1.86546 -1.64366  2.21424
C  -0.94258 -0.81426  1.90185
C   0.29453 -0.26014  2.45193
C   1.48189 -0.12659  1.69380
H   1.44676 -0.41279  0.63127
C   2.68434  0.28013  2.29722
H   3.61126  0.33995  1.70621
C   2.70687  0.60341  3.66433
H   3.64174  0.92975  4.12987
C   1.52949  0.50319  4.42501
H   1.53943  0.76032  5.48986
C   0.33680  0.06472  3.83318
H  -0.57591 -0.03555  4.42746
C  -2.37262 -2.60101  3.18423
C  -3.66088 -3.17637  3.08249
H  -4.28990 -2.90822  2.23169
C  -4.12974 -4.07556  4.05030
H  -5.13236 -4.50395  3.94904
C  -3.31774 -4.43001  5.13903
H  -3.68269 -5.13444  5.89355
C  -2.03091 -3.87468  5.25405
H  -1.38911 -4.14549  6.09936
C  -1.56131 -2.97044  4.29402
H  -0.56171 -2.53771  4.38931
196
IV
Si -4.77224 -3.40220 -0.77549
Si -1.67603 -3.51237 -3.28556
Si  4.46220  1.62980  1.19512
Si  1.48274  4.74912 -0.76870
Mg -1.83078 -1.88954 -0.36384
Mg -0.06123  2.14002  0.13943
Na  3.18728 -1.57098 -0.07409
Na -3.09779  1.04660  1.88908
N  -3.90692 -2.01783 -0.05409
N  -0.82747 -2.81468 -1.88011
N   4.67936  0.07074  0.50161
N  -0.10895  3.97074 -0.62054
C  -4.58958 -0.86890  0.39389
C  -4.61810  0.33753 -0.41584
C  -5.19314  1.53139  0.06767
H  -5.18073  2.42577 -0.56575
C  -5.79205  1.59725  1.33697
H  -6.25223  2.52426  1.69346
C  -5.81249  0.43347  2.12285
H  -6.29821  0.46478  3.10545
C  -5.24027 -0.78519  1.69067
C  -4.02130  0.33834 -1.81874
H  -3.83686 -0.72187 -2.06368
C  -2.66351  1.07480 -1.85700
H  -2.17795  0.96310 -2.84155
H  -1.96865  0.66095 -1.09337
H  -2.78533  2.15593 -1.65814
C  -4.97501  0.91349 -2.88643
H  -5.15105  1.99404 -2.74475
H  -5.95077  0.40139 -2.86414
H  -4.54272  0.78089 -3.89342
C  -5.35492 -1.97836  2.64141
H  -4.92933 -2.84705  2.11511
C  -4.55209 -1.77631  3.94672
H  -4.88908 -0.87530  4.49189
H  -3.47009 -1.68986  3.75243
H  -4.68888 -2.63862  4.62289
C  -6.83086 -2.28097  2.99637
H  -6.91031 -3.24677  3.52438
H  -7.47157 -2.32492  2.10141
H  -7.24901 -1.50601  3.66379
C  -5.82202 -2.87798 -2.28552
H  -6.55108 -2.10180 -1.99272
H  -6.39700 -3.73837 -2.67155
H  -5.21733 -2.47900 -3.11523
C  -6.01118 -4.35462  0.33397
H  -5.54080 -4.79967  1.22735
H  -6.41504 -5.18644 -0.27220
H  -6.86949 -3.74809  0.66150
C  -3.46125 -4.72651 -1.23792
H  -2.60116 -4.62048 -0.54524
H  -3.93060 -5.68757 -0.94727
C  -2.94920 -4.82682 -2.69408
H  -3.79969 -4.83131 -3.40252
H  -2.44698 -5.80507 -2.83268
C  -2.57914 -2.21054 -4.36553
H  -3.25620 -1.55591 -3.79365
H  -3.18769 -2.72551 -5.13108
H  -1.85747 -1.56683 -4.89735
C  -0.46720 -4.36811 -4.48989
H   0.22999 -3.64594 -4.94709
H  -1.03951 -4.84400 -5.30596
H   0.13952 -5.14779 -4.00204
C   0.58498 -2.88340 -1.94236
C   1.31709 -3.96760 -1.33255
C   2.71415 -4.06773 -1.51601
H   3.24627 -4.92198 -1.08017
C   3.43398 -3.13307 -2.27975
H   4.51114 -3.24810 -2.44004
C   2.73942 -2.04032 -2.82770
H   3.29146 -1.29636 -3.41319
C   1.34791 -1.89179 -2.66087
C   0.61069 -5.05437 -0.52313
H  -0.44449 -4.73981 -0.43898
C   1.19579 -5.19081  0.89823
H   0.62255 -5.93114  1.48235
H   1.16088 -4.23694  1.45046
H   2.24570 -5.53533  0.87421
C   0.63597 -6.42346 -1.24120
H   1.67167 -6.78046 -1.38477
H   0.15740 -6.37523 -2.23265
H   0.10084 -7.18161 -0.64263
C   0.65743 -0.65291 -3.22756
H  -0.42465 -0.86350 -3.20076
C   0.91989  0.54884 -2.29004
H   1.99614  0.78970 -2.24131
H   0.58984  0.27123 -1.26321
H   0.38434  1.45670 -2.62613
C   1.05410 -0.30986 -4.67679
H   0.45825  0.54228 -5.04774
H   0.88080 -1.16600 -5.34990
H   2.11778 -0.02617 -4.76292
C   5.86294 -0.67655  0.41162
C   6.77916 -0.52963 -0.69916
C   7.89856 -1.37266 -0.81551
H   8.57484 -1.23797 -1.66988
C   8.17774 -2.37577  0.12212
H   9.05864 -3.01747  0.01212
C   7.30595 -2.53318  1.20585
H   7.51644 -3.30763  1.95540
C   6.17392 -1.71363  1.37186
C   6.54214  0.51762 -1.78701
H   5.63735  1.07535 -1.48490
C   6.25945 -0.13763 -3.15813
H   6.02576  0.62463 -3.92425
H   5.40939 -0.83825 -3.09947
H   7.13325 -0.71207 -3.51557
C   7.71781  1.51128 -1.91789
H   8.63917  0.99980 -2.25072
H   7.94034  2.00426 -0.95810
H   7.48951  2.29560 -2.66290
C   5.28751 -1.93314  2.59786
H   4.46629 -1.19525  2.51955
C   4.67476 -3.35204  2.63136
H   4.08977 -3.58255  1.72007
H   4.00072 -3.48101  3.49715
H   5.45973 -4.12617  2.70080
C   6.04417 -1.65072  3.91482
H   6.88330 -2.35617  4.05297
H   5.37492 -1.74939  4.78911
H   6.46544 -0.63171  3.91807
C   5.89090  2.87924  0.93691
H   6.84522  2.40506  1.22612
H   5.76513  3.77976  1.56311
H   5.98540  3.19831 -0.11423
C   4.10171  1.67422  3.08208
H   3.26632  1.00879  3.36174
H   3.84935  2.69541  3.42375
H   4.98912  1.34786  3.65219
C   2.87359  2.37624  0.33529
H   2.97292  2.11494 -0.73470
H   2.04772  1.74088  0.75051
C   2.62944  3.89975  0.52064
H   3.60433  4.41849  0.43369
H   2.28022  4.12476  1.54736
C   2.39131  4.49170 -2.43838
H   2.34449  3.44487 -2.78448
H   3.45838  4.74905 -2.30890
H   1.99348  5.12917 -3.24345
C   1.41186  6.62993 -0.44461
H   0.47745  7.06737 -0.83503
H   2.25683  7.13753 -0.94077
H   1.46707  6.86578  0.63130
C  -1.36073  4.61313 -0.84304
C  -1.82281  4.96147 -2.16032
C  -3.07992  5.57470 -2.32789
H  -3.40566  5.84249 -3.34017
C  -3.92011  5.85058 -1.24502
H  -4.89142  6.33274 -1.39796
C  -3.48889  5.50568  0.04136
H  -4.13431  5.73125  0.89788
C  -2.23818  4.89904  0.26674
C  -0.97941  4.70506 -3.40906
H  -0.10667  4.11131 -3.08878
C  -1.73072  3.89094 -4.48650
H  -2.10507  2.93411 -4.08725
H  -1.06224  3.67007 -5.33759
H  -2.59811  4.44403 -4.88819
C  -0.46929  6.03161 -4.01931
H  -1.31395  6.65243 -4.36817
H   0.18633  5.84150 -4.88824
H   0.09681  6.62927 -3.28583
C  -1.82377  4.61369  1.71134
H  -1.08611  3.78704  1.70167
C  -2.98845  4.17949  2.62913
H  -3.61118  5.03855  2.93586
H  -2.59868  3.71977  3.55484
H  -3.68188  3.47856  2.12509
C  -1.09681  5.82228  2.34254
H  -0.21142  6.10116  1.75238
H  -0.77279  5.59198  3.37308
H  -1.76998  6.69715  2.37747
C  -0.84622 -0.73347  1.26995
C  -0.59939  0.60476  1.56998
C  -0.44046  1.10953  2.98590
C   0.43549  2.17897  3.30929
H   1.13097  2.55681  2.54987
C   0.47828  2.75371  4.58815
H   1.19291  3.55814  4.79181
C  -0.38490  2.30389  5.60085
H  -0.36318  2.76080  6.59507
C  -1.27096  1.25135  5.31618
H  -1.94278  0.87169  6.09425
C  -1.29044  0.66469  4.04179
H  -1.94470 -0.19971  3.87177
C  -0.57488 -1.79383  2.29699
C  -1.46342 -2.88855  2.48529
H  -2.40659 -2.91827  1.91681
C  -1.19718 -3.90187  3.42034
H  -1.91863 -4.71513  3.55649
C  -0.01343 -3.87708  4.17490
H   0.20103 -4.67068  4.89769
C   0.90357 -2.82902  3.97536
H   1.83628 -2.80132  4.54914
C   0.63041 -1.80892  3.05412
H   1.34425 -0.98757  2.92555
196
TS(IV-V)
Si -6.29418 -0.07480  0.03102
Si -4.32296 -3.08990 -2.03126
Si  5.02812 -1.06011 -1.06823
Si  4.12601  3.37735 -1.96639
Mg -3.35299 -1.00575  0.22765
Mg  2.40150  2.04401  0.23995
Na  1.67973 -1.76574  0.31723
Na -1.10074  2.49044  0.07987
N  -4.64209  0.56514  0.06752
N  -3.06154 -2.65200 -0.86118
N   3.93969 -2.14683 -0.30466
N   2.74196  3.64295 -0.89454
C  -4.20462  1.90300 -0.06197
C  -3.75345  2.41300 -1.33931
C  -3.14851  3.68439 -1.43318
H  -2.82739  4.04509 -2.41743
C  -2.96870  4.50807 -0.30907
H  -2.47220  5.48001 -0.39562
C  -3.46531  4.05710  0.92394
H  -3.38364  4.71147  1.79944
C  -4.10269  2.80440  1.06916
C  -3.95073  1.61814 -2.62619
H  -4.42662  0.66933 -2.32701
C  -2.61556  1.28757 -3.32425
H  -2.78299  0.64592 -4.20624
H  -1.92745  0.74764 -2.65029
H  -2.10192  2.20135 -3.67114
C  -4.89974  2.34948 -3.60293
H  -4.45847  3.29776 -3.95884
H  -5.86600  2.58533 -3.12878
H  -5.09695  1.72155 -4.48948
C  -4.76747  2.50739  2.41463
H  -5.09583  1.45423  2.38477
C  -3.84762  2.70094  3.64088
H  -3.52519  3.75189  3.74742
H  -2.94511  2.07082  3.59014
H  -4.38860  2.43514  4.56578
C  -6.01921  3.40738  2.57561
H  -6.59891  3.11735  3.46924
H  -6.68277  3.34922  1.69776
H  -5.72259  4.46498  2.69381
C  -7.29202  0.42579 -1.51482
H  -7.42775  1.52063 -1.55114
H  -8.29777 -0.02938 -1.48609
H  -6.80340  0.11293 -2.45166
C  -7.41127  0.34713  1.52774
H  -6.97052  0.01697  2.48460
H  -8.37422 -0.18192  1.40782
H  -7.63759  1.42120  1.61206
C  -6.13697 -2.00103  0.11315
H  -5.33525 -2.31812  0.82149
H  -7.05766 -2.28432  0.66264
C  -6.04552 -2.83878 -1.18945
H  -6.74269 -2.43258 -1.94598
H  -6.41111 -3.86248 -0.97611
C  -4.32231 -2.06189 -3.64683
H  -4.46537 -0.98460 -3.46713
H  -5.15396 -2.40271 -4.29072
H  -3.38680 -2.19172 -4.21628
C  -4.18878 -4.90029 -2.61750
H  -3.15132 -5.15526 -2.89348
H  -4.81824 -5.04748 -3.51245
H  -4.51999 -5.61739 -1.85050
C  -1.86438 -3.41674 -0.72327
C  -1.80964 -4.56125  0.14799
C  -0.57344 -5.18482  0.40644
H  -0.54214 -6.03182  1.10209
C   0.61161 -4.77508 -0.21817
H   1.56497 -5.27547 -0.01687
C   0.54097 -3.73830 -1.16270
H   1.44642 -3.47698 -1.72750
C  -0.66587 -3.05587 -1.43066
C  -3.06882 -5.16644  0.77424
H  -3.93011 -4.62738  0.34163
C  -3.13174 -4.98200  2.30395
H  -4.04994 -5.44099  2.71349
H  -3.12323 -3.91775  2.58465
H  -2.26849 -5.46254  2.79918
C  -3.20671 -6.66817  0.42872
H  -2.42807 -7.26929  0.93089
H  -3.11886 -6.85203 -0.65405
H  -4.18527 -7.05251  0.76792
C  -0.68090 -2.00640 -2.54306
H  -1.67737 -1.53180 -2.51178
C   0.38048 -0.89911 -2.35577
H   1.40838 -1.31114 -2.37231
H   0.21286 -0.35699 -1.40086
H   0.32543 -0.16160 -3.17664
C  -0.51466 -2.67954 -3.92564
H  -0.59987 -1.93601 -4.73858
H  -1.27985 -3.45705 -4.08807
H   0.47368 -3.16450 -4.01354
C   4.17089 -3.45533  0.14319
C   4.33675 -4.58628 -0.74418
C   4.47206 -5.88716 -0.22491
H   4.60449 -6.72298 -0.92323
C   4.44694 -6.14817  1.15096
H   4.55453 -7.16968  1.53114
C   4.29484 -5.06733  2.02788
H   4.29542 -5.25264  3.10930
C   4.16350 -3.74658  1.56209
C   4.41023 -4.40027 -2.25863
H   4.06039 -3.37304 -2.46556
C   3.50877 -5.37475 -3.04956
H   3.53097 -5.13090 -4.12716
H   2.46063 -5.33254 -2.70939
H   3.84704 -6.42154 -2.94845
C   5.87044 -4.52443 -2.75546
H   6.25552 -5.54358 -2.57035
H   6.54116 -3.82220 -2.23192
H   5.94472 -4.32857 -3.84130
C   4.07688 -2.61815  2.58886
H   3.72940 -1.72059  2.03873
C   3.10041 -2.90832  3.74919
H   2.12134 -3.26618  3.38276
H   2.93784 -2.00286  4.36042
H   3.49149 -3.69190  4.42270
C   5.47464 -2.27367  3.15371
H   5.89342 -3.13852  3.69917
H   5.42446 -1.42130  3.85682
H   6.17694 -2.01843  2.34416
C   5.13663 -1.00823 -2.98605
H   5.70844 -1.86070 -3.38641
H   5.63971 -0.08611 -3.32956
H   4.13172 -1.03316 -3.44318
C   6.82416 -1.06404 -0.40963
H   6.87204 -0.71024  0.63403
H   7.48928 -0.42846 -1.01943
H   7.22981 -2.09057 -0.42861
C   4.27674  0.71384 -0.67629
H   3.29900  0.61840 -1.21341
H   4.12038  0.62335  0.42240
C   5.10673  1.96655 -1.09100
H   5.91416  1.66226 -1.78433
H   5.62473  2.37589 -0.20408
C   3.78242  2.64601 -3.71020
H   3.05174  1.81982 -3.67384
H   4.72667  2.22771 -4.10270
H   3.41930  3.38051 -4.44678
C   5.22456  4.91886 -2.18223
H   4.64055  5.77346 -2.56409
H   6.03487  4.71663 -2.90396
H   5.68638  5.22962 -1.23070
C   1.94671  4.78254 -0.63588
C   1.19204  5.45482 -1.66219
C   0.34014  6.52375 -1.32683
H  -0.21736  7.02963 -2.12203
C   0.18959  6.96093 -0.00507
H  -0.47893  7.79450  0.23540
C   0.93923  6.33659  0.99908
H   0.85426  6.70074  2.02762
C   1.82683  5.27948  0.71748
C   1.29241  4.99618 -3.11460
H   2.34312  4.71083 -3.28938
C   0.43821  3.73119 -3.35025
H   0.73055  2.92920 -2.64971
H   0.56099  3.34189 -4.37641
H  -0.63114  3.96425 -3.20121
C   0.94831  6.07638 -4.15787
H  -0.12658  6.33206 -4.15455
H   1.18809  5.71101 -5.17140
H   1.51770  7.00524 -3.98572
C   2.73788  4.77276  1.84300
H   2.87208  3.67124  1.74935
C   2.19279  4.98901  3.26698
H   2.19136  6.05812  3.54360
H   2.83093  4.46204  3.99512
H   1.16774  4.59994  3.37981
C   4.14871  5.39049  1.70798
H   4.58151  5.17167  0.71983
H   4.82843  4.99981  2.48609
H   4.09182  6.48712  1.82096
C  -0.17948  0.39007  1.16177
C   0.97835  1.06961  1.51743
C   1.42044  1.23249  2.95066
C   2.78225  1.07212  3.31431
H   3.50760  0.74366  2.55495
C   3.22762  1.26458  4.63184
H   4.28376  1.10705  4.87659
C   2.32137  1.65878  5.63036
H   2.66496  1.82296  6.65672
C   0.97005  1.84725  5.29246
H   0.25365  2.16298  6.05923
C   0.52891  1.63481  3.97881
H  -0.52763  1.78290  3.73204
C  -0.93447 -0.41608  2.12438
C  -2.35174 -0.25458  2.28911
H  -2.82477  0.63170  1.83549
C  -3.08909 -0.99554  3.24417
H  -4.15220 -0.76860  3.38986
C  -2.46325 -1.98554  4.01147
H  -3.02833 -2.56912  4.74330
C  -1.08153 -2.21122  3.82093
H  -0.56958 -2.97234  4.42030
C  -0.34287 -1.45824  2.90766
H   0.74143 -1.60895  2.85978
196
V
Si  6.31573  0.04296  0.46533
Si  4.62462  2.48139 -2.37582
Si -4.78287  1.52592 -1.05775
Si -4.46637 -3.15645 -1.98419
Mg  3.33441  1.03029  0.19873
Mg -2.20537 -1.91762 -0.21878
Na -1.70280  3.14921 -0.16614
Na  0.48433 -3.63198  0.57851
N   4.61987 -0.41897  0.73964
N   3.28764  2.44666 -1.19803
N  -3.89356  2.46764  0.07747
N  -2.76726 -3.29998 -1.56895
C   4.20960 -1.75258  1.01602
C   3.76041 -2.61761 -0.04645
C   3.26595 -3.90749  0.23882
H   2.97284 -4.56187 -0.59368
C   3.18493 -4.38689  1.55794
H   2.83585 -5.40556  1.76658
C   3.63216 -3.55955  2.59809
H   3.59229 -3.93150  3.62830
C   4.15906 -2.27389  2.36028
C   3.78272 -2.14841 -1.49619
H   4.36954 -1.21420 -1.50246
C   2.35740 -1.81633 -1.98874
H   2.38151 -1.33611 -2.98206
H   1.81673 -1.13883 -1.29891
H   1.74976 -2.73543 -2.08845
C   4.46636 -3.14379 -2.45652
H   3.89740 -4.08612 -2.54676
H   5.48521 -3.39337 -2.11829
H   4.53871 -2.70888 -3.46879
C   4.68417 -1.48615  3.56182
H   5.08533 -0.53790  3.16675
C   3.57985 -1.14952  4.58948
H   3.14447 -2.06891  5.02058
H   2.75731 -0.56741  4.14443
H   3.99866 -0.56162  5.42543
C   5.82645 -2.24860  4.27495
H   6.29600 -1.61229  5.04523
H   6.61073 -2.57163  3.57171
H   5.44473 -3.15300  4.78168
C   7.16100 -0.95410 -0.92634
H   7.13875 -2.03298 -0.69354
H   8.22133 -0.65980 -1.01978
H   6.68246 -0.81004 -1.90871
C   7.47989 -0.11737  1.97267
H   7.14543  0.48664  2.83317
H   8.48350  0.24262  1.68182
H   7.59300 -1.15914  2.31191
C   6.31723  1.92593  0.04190
H   5.50799  2.44125  0.60648
H   7.24045  2.29203  0.53423
C   6.31001  2.39585 -1.43609
H   7.00503  1.77683 -2.03412
H   6.72056  3.42391 -1.48567
C   4.56357  1.03127 -3.62158
H   4.58441  0.04674 -3.12544
H   5.44056  1.08001 -4.29244
H   3.65866  1.07458 -4.25080
C   4.60331  4.07606 -3.41941
H   3.63903  4.21403 -3.93639
H   5.39243  4.02221 -4.18990
H   4.78964  4.97503 -2.81033
C   2.25617  3.42141 -1.27536
C   2.39369  4.69776 -0.62152
C   1.32177  5.60981 -0.63424
H   1.43151  6.56957 -0.11650
C   0.13602  5.34869 -1.33625
H  -0.66054  6.09859 -1.38377
C   0.02498  4.13994 -2.04410
H  -0.85299  3.97118 -2.68491
C   1.05140  3.17019 -2.01871
C   3.70820  5.11351  0.04511
H   4.47335  4.39704 -0.30171
C   3.65971  5.01104  1.58492
H   4.61752  5.33594  2.02859
H   3.46633  3.97653  1.91169
H   2.86010  5.64959  2.00202
C   4.15706  6.53258 -0.37069
H   3.49883  7.31317  0.05044
H   4.15952  6.65704 -1.46635
H   5.17687  6.73359  0.00122
C   0.87964  1.90052 -2.85099
H   1.75630  1.26496 -2.63545
C  -0.38941  1.10872 -2.47089
H  -1.30726  1.70187 -2.64594
H  -0.37444  0.77087 -1.41749
H  -0.48515  0.20393 -3.09587
C   0.87973  2.21826 -4.36454
H   0.82204  1.28866 -4.95785
H   1.79215  2.76041 -4.66370
H   0.01426  2.84592 -4.64312
C  -4.43375  3.35592  1.02366
C  -4.65085  4.75247  0.71133
C  -5.11651  5.64488  1.69501
H  -5.28457  6.69543  1.42507
C  -5.38994  5.22408  3.00163
H  -5.75736  5.93124  3.75315
C  -5.19189  3.87529  3.32218
H  -5.41358  3.53047  4.34022
C  -4.72754  2.94226  2.37752
C  -4.42833  5.28077 -0.70584
H  -3.89761  4.47990 -1.25750
C  -3.56968  6.56398 -0.75026
H  -3.33624  6.84688 -1.79319
H  -2.61821  6.44087 -0.20177
H  -4.09274  7.42148 -0.29098
C  -5.77099  5.51716 -1.43541
H  -6.36516  6.29004 -0.91544
H  -6.37796  4.59702 -1.46328
H  -5.60918  5.85569 -2.47567
C  -4.57097  1.48578  2.81266
H  -4.08679  0.96282  1.96621
C  -3.67981  1.32523  4.06431
H  -2.69252  1.79732  3.92810
H  -3.51207  0.25831  4.29389
H  -4.14664  1.78695  4.95317
C  -5.94404  0.81863  3.06059
H  -6.47071  1.30538  3.90150
H  -5.82553 -0.25065  3.31545
H  -6.59648  0.89466  2.17563
C  -4.54748  2.08553 -2.88217
H  -5.00151  3.07941 -3.03744
H  -5.02028  1.38702 -3.59529
H  -3.47904  2.16459 -3.15535
C  -6.66772  1.41662 -0.74032
H  -6.91527  0.63028 -0.00740
H  -7.22685  1.20398 -1.66750
H  -7.03603  2.37357 -0.33251
C  -4.10786 -0.31975 -1.06436
H  -3.02182 -0.17022 -1.28265
H  -4.24440 -0.65716 -0.01004
C  -4.78029 -1.25964 -2.10296
H  -4.48140 -0.93182 -3.11608
H  -5.87717 -1.11272 -2.05709
C  -4.97426 -3.98735 -3.62376
H  -4.46172 -3.54000 -4.49066
H  -6.06227 -3.88216 -3.78038
H  -4.74595 -5.06722 -3.61319
C  -5.65399 -3.81861 -0.63376
H  -5.58027 -4.91247 -0.51511
H  -6.70102 -3.58037 -0.89460
H  -5.44710 -3.36336  0.35156
C  -1.78294 -4.28906 -1.72866
C  -0.92733 -4.29574 -2.89164
C   0.21041 -5.12470 -2.92650
H   0.85685 -5.10021 -3.81226
C   0.52931 -5.99139 -1.87011
H   1.41681 -6.63169 -1.91931
C  -0.35630 -6.07932 -0.78248
H  -0.17300 -6.82974 -0.00299
C  -1.51450 -5.27303 -0.69894
C  -1.27889 -3.46322 -4.12412
H  -2.14981 -2.84723 -3.83999
C  -0.15418 -2.50908 -4.57326
H   0.12045 -1.80465 -3.77139
H  -0.47681 -1.92011 -5.45011
H   0.76036 -3.05687 -4.86417
C  -1.68927 -4.38636 -5.29595
H  -0.83940 -5.01053 -5.62634
H  -2.02296 -3.79015 -6.16409
H  -2.50977 -5.06370 -5.00928
C  -2.54650 -5.56113  0.39393
H  -3.20392 -4.67676  0.45449
C  -1.95748 -5.80796  1.79673
H  -1.27022 -6.67332  1.82011
H  -2.76704 -6.02496  2.51465
H  -1.43138 -4.91688  2.18153
C  -3.41164 -6.77110 -0.03994
H  -3.86138 -6.60980 -1.03381
H  -4.22676 -6.95007  0.68360
H  -2.79950 -7.68928 -0.09749
C  -0.60816 -0.99018  0.94564
C  -1.23977 -2.02457  1.62854
C  -1.26519 -2.20960  3.09937
C  -2.48873 -2.55831  3.72961
H  -3.38310 -2.65747  3.10310
C  -2.56884 -2.76731  5.11269
H  -3.53401 -3.01235  5.57007
C  -1.41357 -2.68266  5.91028
H  -1.47025 -2.86388  6.98867
C  -0.18469 -2.37304  5.30521
H   0.72415 -2.30693  5.91445
C  -0.11248 -2.13034  3.92469
H   0.85379 -1.88031  3.47396
C   0.04335  0.19379  1.47841
C   1.44935  0.29389  1.73769
H   2.06072 -0.61847  1.66280
C   2.00592  1.45109  2.34428
H   3.05550  1.42348  2.68015
C   1.20844  2.56834  2.64548
H   1.63545  3.44816  3.13070
C  -0.17254  2.49808  2.36400
H  -0.82589  3.32767  2.66594
C  -0.73838  1.35415  1.78780
H  -1.82528  1.29758  1.63347
196
TS(V-VI)
Si  6.45015 -0.96126  0.24174
Si  5.24528  2.18246 -2.25795
Si -4.60467  1.97018 -1.35965
Si -4.94141 -2.77552 -1.93942
Mg  3.90438  0.63861  0.05813
Mg -2.64696 -1.71235 -0.08487
Na -1.45066  2.78305  0.31431
Na -0.04012 -3.52307  0.52467
N   4.69572 -1.09331  0.50916
N   3.94179  2.24674 -1.05563
N  -3.70861  2.79470 -0.14091
N  -3.27588 -3.04047 -1.45829
C   4.00315 -2.29226  0.83688
C   3.46476 -3.13309 -0.19606
C   2.71393 -4.27699  0.14803
H   2.33529 -4.92833 -0.65009
C   2.47232 -4.61792  1.49075
H   1.92812 -5.53583  1.74591
C   3.00372 -3.80293  2.50231
H   2.83086 -4.07184  3.55052
C   3.77541 -2.66195  2.20785
C   3.66743 -2.79176 -1.67017
H   4.46445 -2.03121 -1.70719
C   2.39124 -2.15867 -2.26527
H   2.55436 -1.82932 -3.30632
H   2.05721 -1.27645 -1.68643
H   1.55708 -2.88325 -2.27571
C   4.12052 -3.99540 -2.52253
H   3.33392 -4.76661 -2.60014
H   5.02003 -4.47341 -2.10018
H   4.35729 -3.66821 -3.54978
C   4.35039 -1.84812  3.36793
H   4.98818 -1.06878  2.91776
C   3.24717 -1.14030  4.18606
H   2.58575 -1.87564  4.67792
H   2.61595 -0.49212  3.55576
H   3.69363 -0.51574  4.98015
C   5.22549 -2.71289  4.30360
H   5.70435 -2.08231  5.07312
H   6.01996 -3.24106  3.75215
H   4.62261 -3.47271  4.83197
C   7.11176 -1.88940 -1.28846
H   6.91479 -2.97209 -1.20766
H   8.20636 -1.75882 -1.36032
H   6.66767 -1.53287 -2.23233
C   7.50532 -1.56600  1.70935
H   7.32597 -0.98471  2.62866
H   8.57745 -1.48323  1.45728
H   7.30073 -2.62639  1.93358
C   6.80053  0.93503  0.03265
H   6.14967  1.53402  0.71173
H   7.79237  1.03161  0.51968
C   6.86919  1.60599 -1.36927
H   7.42028  0.95032 -2.06919
H   7.48511  2.52303 -1.28484
C   4.87038  0.91159 -3.63753
H   4.64755 -0.08788 -3.22189
H   5.73901  0.80080 -4.31148
H   4.00564  1.21799 -4.24977
C   5.55783  3.87013 -3.07657
H   4.63798  4.26808 -3.53684
H   6.31823  3.77430 -3.87095
H   5.91984  4.61404 -2.34841
C   3.01991  3.32184 -0.90848
C   3.31859  4.42507 -0.03858
C   2.34378  5.41392  0.19323
H   2.57735  6.24548  0.86863
C   1.09167  5.37446 -0.43262
H   0.35883  6.17001 -0.26245
C   0.81161  4.32627 -1.32239
H  -0.13528  4.33746 -1.88044
C   1.74877  3.30170 -1.57378
C   4.68145  4.56145  0.64421
H   5.32784  3.77259  0.22029
C   4.60059  4.32846  2.17057
H   5.59718  4.42609  2.63664
H   4.21510  3.32339  2.41961
H   3.93362  5.06607  2.65166
C   5.34237  5.92817  0.35533
H   4.78047  6.75915  0.81725
H   5.39862  6.12996 -0.72722
H   6.36711  5.95667  0.76568
C   1.40538  2.21717 -2.59318
H   2.20699  1.45958 -2.52999
C   0.06381  1.51356 -2.29942
H  -0.78812  2.21710 -2.36009
H   0.06136  1.02569 -1.30656
H  -0.13513  0.72553 -3.04575
C   1.40754  2.78906 -4.03037
H   1.21849  1.99211 -4.77125
H   2.37341  3.26292 -4.27320
H   0.62220  3.55601 -4.15369
C  -4.21040  3.81155  0.68870
C  -4.22469  5.19579  0.27224
C  -4.69548  6.19864  1.13972
H  -4.71288  7.23928  0.79058
C  -5.15280  5.90341  2.42974
H  -5.52322  6.69681  3.08806
C  -5.12720  4.57037  2.85983
H  -5.48558  4.32831  3.86821
C  -4.66944  3.53002  2.03086
C  -3.74830  5.59178 -1.12451
H  -3.27197  4.68867 -1.55129
C  -2.70199  6.72738 -1.09974
H  -2.29840  6.91576 -2.11126
H  -1.85785  6.48249 -0.43058
H  -3.13505  7.67705 -0.73775
C  -4.92926  5.97700 -2.04418
H  -5.46290  6.86001 -1.64815
H  -5.66144  5.15615 -2.12182
H  -4.57940  6.22352 -3.06389
C  -4.69736  2.09491  2.55396
H  -4.04672  1.51365  1.87139
C  -4.16295  1.95509  3.99592
H  -3.18065  2.44352  4.12072
H  -4.05630  0.89119  4.27437
H  -4.84688  2.41467  4.73207
C  -6.11764  1.48987  2.46685
H  -6.81954  2.05300  3.10846
H  -6.12531  0.43610  2.80304
H  -6.50714  1.52888  1.43727
C  -4.01271  2.32121 -3.15348
H  -4.22335  3.36789 -3.43226
H  -4.52150  1.67197 -3.88878
H  -2.92512  2.16034 -3.26259
C  -6.49970  2.25863 -1.31913
H  -7.02403  1.50044 -0.71273
H  -6.93305  2.23329 -2.33358
H  -6.72186  3.24465 -0.87660
C  -4.30135  0.03919 -1.17641
H  -3.20053 -0.02683 -1.36330
H  -4.52525 -0.17444 -0.10473
C  -5.09234 -0.86712 -2.15656
H  -4.78137 -0.62078 -3.18935
H  -6.16595 -0.60261 -2.09918
C  -5.46114 -3.66415 -3.54472
H  -4.91995 -3.27913 -4.42411
H  -6.54178 -3.52606 -3.72405
H  -5.27270 -4.74975 -3.47824
C  -6.19167 -3.27882 -0.57803
H  -6.19082 -4.36800 -0.40327
H  -7.21835 -2.98425 -0.86097
H  -5.96095 -2.78961  0.38576
C  -2.34572 -4.06757 -1.66403
C  -1.49426 -4.06979 -2.83028
C  -0.42183 -4.97750 -2.91964
H   0.22032 -4.95353 -3.80881
C  -0.16223 -5.91919 -1.91157
H   0.67216 -6.62303 -2.00463
C  -1.03547 -5.98873 -0.81275
H  -0.89302 -6.77934 -0.06536
C  -2.13098 -5.10637 -0.67666
C  -1.76883 -3.11973 -3.99507
H  -2.65236 -2.52667 -3.70257
C  -0.61433 -2.13024 -4.25331
H  -0.38468 -1.54002 -3.34973
H  -0.87994 -1.42741 -5.06309
H   0.31002 -2.65288 -4.55826
C  -2.10539 -3.90093 -5.28562
H  -1.24079 -4.49377 -5.63507
H  -2.38137 -3.20675 -6.09940
H  -2.94550 -4.59697 -5.12835
C  -3.16063 -5.35142  0.42875
H  -3.75072 -4.42337  0.52391
C  -2.56011 -5.67256  1.81132
H  -1.93493 -6.58405  1.79916
H  -3.36676 -5.84759  2.54390
H  -1.96197 -4.82986  2.20051
C  -4.12140 -6.48234 -0.01542
H  -4.58368 -6.25714 -0.99105
H  -4.92905 -6.62366  0.72471
H  -3.58052 -7.44069 -0.11661
C  -0.96560 -0.98233  1.07593
C  -1.73013 -1.90764  1.78415
C  -1.71697 -2.11220  3.24974
C  -2.93275 -2.40389  3.92271
H  -3.85291 -2.45480  3.32876
C  -2.97037 -2.61696  5.30701
H  -3.92800 -2.81791  5.80045
C  -1.78262 -2.59537  6.05988
H  -1.80723 -2.78274  7.13850
C  -0.56237 -2.34107  5.41057
H   0.36963 -2.32326  5.98797
C  -0.53086 -2.09284  4.03068
H   0.42425 -1.87358  3.54054
C  -0.22160  0.15327  1.63744
C   1.12737  0.47069  1.29971
H   1.66624 -0.26587  0.67721
C   1.74195  1.64278  1.76875
H   2.78556  1.90789  1.52669
C   1.05037  2.56783  2.57036
H   1.53806  3.48759  2.90111
C  -0.27786  2.26897  2.93421
H  -0.83130  2.95045  3.59131
C  -0.89335  1.09103  2.48604
H  -1.91587  0.85977  2.79865
196
VI
Si  6.03990 -2.37116  1.05469
Si  6.93753  0.68812 -1.38853
Si -5.94489  2.25132 -0.95537
Si -6.10705 -2.52279 -1.56606
Mg  4.19302  0.07475  0.15937
Mg -3.64691 -1.13874 -0.05979
Na -2.70605  2.08126  0.84184
Na -0.89009 -3.04961 -0.01757
N   4.36621 -1.80848  0.77236
N   5.38318  1.33145 -0.80716
N  -4.59164  2.91964 -0.14035
N  -4.42117 -2.67218 -1.07721
C   3.27206 -2.67673  1.02568
C   2.73532 -3.52898  0.00012
C   1.62413 -4.35133  0.28337
H   1.25170 -5.03151 -0.49381
C   1.01920 -4.36217  1.55225
H   0.19419 -5.05177  1.77176
C   1.54783 -3.54018  2.56199
H   1.10177 -3.57323  3.56210
C   2.66616 -2.71749  2.33379
C   3.35865 -3.59225 -1.39433
H   4.28070 -2.98826 -1.34942
C   2.44100 -2.96695 -2.46894
H   2.92120 -2.99467 -3.46296
H   2.20480 -1.91440 -2.23831
H   1.48538 -3.51870 -2.54828
C   3.74182 -5.03251 -1.80152
H   2.84868 -5.66582 -1.95062
H   4.36819 -5.51849 -1.03564
H   4.30335 -5.02822 -2.75181
C   3.23943 -1.88610  3.48299
H   4.28181 -1.66174  3.20392
C   2.52161 -0.52870  3.63230
H   1.45534 -0.65499  3.88736
H   2.55962  0.05607  2.69723
H   2.99186  0.07637  4.42792
C   3.25833 -2.63418  4.83187
H   3.80595 -2.04109  5.58482
H   3.75202 -3.61631  4.74605
H   2.24207 -2.79970  5.23233
C   6.77645 -3.47831 -0.31806
H   6.26912 -4.45630 -0.36390
H   7.84002 -3.67337 -0.08837
H   6.73074 -3.02117 -1.31929
C   6.20489 -3.41050  2.65134
H   6.16965 -2.79775  3.56702
H   7.17189 -3.94363  2.64148
H   5.40805 -4.17068  2.72113
C   7.13277 -0.80090  1.23926
H   6.52278 -0.00159  1.71160
H   7.86474 -1.07370  2.02705
C   7.89500 -0.23864  0.01320
H   8.47636 -1.04826 -0.46876
H   8.65225  0.48777  0.37027
C   6.65141 -0.53441 -2.83308
H   5.88925 -1.29124 -2.57461
H   7.57938 -1.07276 -3.09624
H   6.29912 -0.00607 -3.73481
C   8.10169  2.07895 -1.97134
H   7.66496  2.68922 -2.77749
H   9.04761  1.64731 -2.34316
H   8.34530  2.75889 -1.13759
C   5.12429  2.73000 -0.95056
C   5.44947  3.64134  0.11292
C   5.14830  5.00980 -0.01825
H   5.39551  5.69339  0.80209
C   4.55482  5.52040 -1.17908
H   4.33495  6.58956 -1.26717
C   4.25004  4.64379 -2.22550
H   3.78982  5.03974 -3.13847
C   4.51502  3.26238 -2.13818
C   6.10606  3.13812  1.39885
H   6.54090  2.15106  1.16140
C   5.05708  2.92248  2.51417
H   5.52161  2.52037  3.43242
H   4.26424  2.21508  2.20267
H   4.55535  3.87207  2.77287
C   7.24640  4.04490  1.90606
H   6.87663  5.02658  2.25148
H   7.99402  4.22931  1.11649
H   7.76037  3.57247  2.76154
C   4.14059  2.37102 -3.32433
H   4.27087  1.32635 -2.98463
C   2.67446  2.56473 -3.77636
H   2.51741  3.56264 -4.22222
H   1.96434  2.46768 -2.93859
H   2.40590  1.82031 -4.54736
C   5.08008  2.59632 -4.53232
H   4.80546  1.93313 -5.37247
H   6.13407  2.40254 -4.27631
H   5.01128  3.63859 -4.89173
C  -4.14765  4.23199  0.04519
C  -3.11984  4.79636 -0.80610
C  -2.57463  6.06332 -0.52512
H  -1.79986  6.46718 -1.19020
C  -3.00313  6.82639  0.56834
H  -2.57213  7.81373  0.76607
C  -4.00057  6.29949  1.40038
H  -4.34683  6.88894  2.25955
C  -4.57476  5.03711  1.16902
C  -2.62096  4.03259 -2.03321
H  -3.18323  3.08003 -2.04540
C  -1.11260  3.70372 -1.95280
H  -0.78411  3.12481 -2.83475
H  -0.85378  3.10895 -1.05510
H  -0.50033  4.62190 -1.90848
C  -2.93001  4.78586 -3.34598
H  -2.39963  5.75435 -3.38719
H  -4.00876  4.99217 -3.43871
H  -2.61557  4.19507 -4.22588
C  -5.65017  4.52576  2.12528
H  -5.92412  3.51797  1.76631
C  -5.12595  4.38719  3.57266
H  -4.25005  3.71534  3.62596
H  -5.90787  3.97730  4.23811
H  -4.81488  5.36316  3.98714
C  -6.91536  5.41160  2.09523
H  -6.69853  6.43289  2.45773
H  -7.71032  4.99047  2.73713
H  -7.31423  5.50364  1.07103
C  -6.20974  2.80742 -2.76840
H  -6.40989  3.89272 -2.80717
H  -7.07268  2.29504 -3.22957
H  -5.31940  2.61284 -3.39009
C  -7.66420  2.36690 -0.11327
H  -7.64045  1.96980  0.91650
H  -8.42570  1.80105 -0.68033
H  -8.00783  3.41405 -0.05692
C  -5.52086  0.34605 -0.98059
H  -4.48170  0.37365 -1.39227
H  -5.50899  0.10468  0.11055
C  -6.41220 -0.62713 -1.78896
H  -6.31189 -0.38190 -2.86277
H  -7.47354 -0.43456 -1.54044
C  -6.51152 -3.45261 -3.18191
H  -5.97124 -3.03375 -4.04677
H  -7.59275 -3.39480 -3.39801
H  -6.24701 -4.52128 -3.10082
C  -7.34259 -3.14161 -0.24187
H  -7.24825 -4.22646 -0.06355
H  -8.38130 -2.94669 -0.56475
H  -7.19391 -2.62897  0.72513
C  -3.51961 -3.73726 -1.21178
C  -2.66359 -3.83555 -2.37440
C  -1.65256 -4.81704 -2.42425
H  -1.01340 -4.87680 -3.31356
C  -1.45740 -5.73341 -1.37630
H  -0.68111 -6.50281 -1.44484
C  -2.30129 -5.66741 -0.25545
H  -2.17559 -6.39664  0.55445
C  -3.32685 -4.70253 -0.15264
C  -2.83498 -2.87826 -3.55357
H  -3.75468 -2.30450 -3.34767
C  -1.67393 -1.86223 -3.64217
H  -1.60193 -1.26125 -2.71697
H  -1.82485 -1.16255 -4.48323
H  -0.70473 -2.37061 -3.80201
C  -3.01396 -3.62451 -4.89313
H  -2.10452 -4.18324 -5.17865
H  -3.22605 -2.90800 -5.70595
H  -3.84816 -4.34364 -4.84386
C  -4.23386 -4.71232  1.07767
H  -4.96593 -3.90092  0.92768
C  -3.46274 -4.40989  2.38212
H  -2.66917 -5.15700  2.56947
H  -4.14379 -4.42918  3.25095
H  -3.00267 -3.40482  2.35573
C  -5.01161 -6.04271  1.19379
H  -5.57981 -6.25779  0.27316
H  -5.72447 -6.00066  2.03567
H  -4.33390 -6.89663  1.37415
C  -1.67043 -0.56918  0.59390
C  -2.57964 -0.58588  1.65467
C  -2.41007 -0.26486  3.07772
C  -3.33312  0.60448  3.72578
H  -4.16887  1.01809  3.14559
C  -3.21759  0.90820  5.08994
H  -3.93307  1.59740  5.55141
C  -2.21579  0.30386  5.86921
H  -2.14383  0.51623  6.94058
C  -1.32421 -0.59846  5.26096
H  -0.55146 -1.09046  5.86278
C  -1.40671 -0.86716  3.88842
H  -0.69957 -1.56255  3.42176
C  -0.33926  0.10027  0.55038
C   0.51988 -0.12636 -0.56117
H   0.20499 -0.84544 -1.32744
C   1.69109  0.61830 -0.77058
H   2.26011  0.47958 -1.70086
C   2.06667  1.64037  0.13706
H   2.88202  2.33639 -0.10879
C   1.23761  1.87868  1.25892
H   1.50449  2.67074  1.96703
C   0.07887  1.12401  1.46397
H  -0.51599  1.29780  2.36890
196
TS(VI-VII)
Si  5.83266 -2.98241  0.15402
Si  7.04633  0.52745 -1.33287
Si -5.30102  3.15405 -1.19922
Si -6.65669 -1.33208 -1.58136
Mg  4.22768 -0.20510  0.11239
Mg -4.05775 -0.04013  0.14133
Na -1.67323  2.28715 -0.12241
Na -1.51887 -2.74648 -0.05077
N   4.22820 -2.20049  0.12940
N   5.56912  1.11556 -0.53883
N  -3.95845  2.90403 -0.10208
N  -4.97667 -1.50519 -1.04477
C   3.05114 -2.98256  0.25717
C   2.35845 -3.50087 -0.89079
C   1.16638 -4.23368 -0.71894
H   0.66382 -4.64696 -1.60236
C   0.63850 -4.49484  0.55633
H  -0.24070 -5.14243  0.67501
C   1.32475 -4.01297  1.68506
H   0.93638 -4.24753  2.68188
C   2.51409 -3.27248  1.56457
C   2.90877 -3.32648 -2.30664
H   3.86510 -2.78496 -2.20530
C   1.97874 -2.48474 -3.20823
H   2.41187 -2.36832 -4.21742
H   1.81285 -1.47663 -2.79400
H   0.99013 -2.96582 -3.32517
C   3.19000 -4.69042 -2.97873
H   2.25332 -5.24219 -3.17767
H   3.82253 -5.33339 -2.34509
H   3.70287 -4.54934 -3.94620
C   3.23773 -2.79252  2.82472
H   4.27745 -2.58979  2.51836
C   2.66355 -1.45903  3.35051
H   1.62155 -1.57209  3.69590
H   2.65542 -0.67796  2.56961
H   3.26069 -1.08288  4.20032
C   3.27368 -3.84365  3.95278
H   3.91109 -3.48930  4.78165
H   3.67714 -4.80619  3.59755
H   2.27216 -4.03501  4.37880
C   6.43710 -3.69084 -1.51522
H   5.85143 -4.57469 -1.81679
H   7.48797 -4.01674 -1.40692
H   6.39926 -2.95833 -2.33683
C   5.89683 -4.46354  1.36260
H   5.93613 -4.14939  2.41848
H   6.79863 -5.06700  1.15793
H   5.02026 -5.12217  1.23792
C   7.09796 -1.66145  0.75005
H   6.58161 -0.97507  1.45426
H   7.79873 -2.22843  1.39699
C   7.91185 -0.84748 -0.28630
H   8.40797 -1.53640 -0.99689
H   8.73909 -0.32977  0.23962
C   6.65135 -0.18686 -3.06557
H   5.80070 -0.89024 -3.02649
H   7.51661 -0.73158 -3.48382
H   6.38361  0.61517 -3.77388
C   8.33582  1.91782 -1.53091
H   7.95428  2.76745 -2.11957
H   9.23676  1.52907 -2.03752
H   8.64420  2.30986 -0.54691
C   5.42207  2.51748 -0.31340
C   5.81336  3.09611  0.94349
C   5.61797  4.46971  1.17656
H   5.91607  4.89659  2.14128
C   5.06616  5.30758  0.19903
H   4.93157  6.37683  0.39447
C   4.69594  4.75746 -1.03256
H   4.27064  5.40977 -1.80502
C   4.85621  3.38489 -1.31029
C   6.42291  2.22649  2.04280
H   6.76458  1.29858  1.55027
C   5.35734  1.82782  3.08968
H   5.77938  1.15737  3.85990
H   4.49864  1.30663  2.62395
H   4.95118  2.71998  3.59923
C   7.64117  2.87096  2.73561
H   7.36291  3.76461  3.32214
H   8.40411  3.17868  2.00098
H   8.10798  2.15571  3.43553
C   4.42014  2.85996 -2.67977
H   4.51139  1.75918 -2.63591
C   2.95152  3.21220 -3.01050
H   2.81273  4.30194 -3.12504
H   2.26203  2.87300 -2.21937
H   2.64464  2.74142 -3.96198
C   5.34097  3.37210 -3.81135
H   5.03037  2.95992 -4.78851
H   6.39285  3.09047 -3.64184
H   5.30005  4.47373 -3.88415
C  -3.47287  3.90424  0.77062
C  -2.48878  4.88006  0.33813
C  -1.89840  5.76462  1.26344
H  -1.15804  6.49218  0.90752
C  -2.24956  5.75304  2.61724
H  -1.78100  6.44680  3.32312
C  -3.22965  4.84780  3.04491
H  -3.53221  4.84889  4.09958
C  -3.84851  3.94218  2.16533
C  -2.11445  5.02867 -1.14179
H  -2.59630  4.19094 -1.68249
C  -0.59168  4.98077 -1.41396
H  -0.38594  5.04299 -2.49680
H  -0.09700  4.06052 -1.04354
H  -0.06591  5.82024 -0.92750
C  -2.69946  6.33663 -1.72493
H  -2.25342  7.21797 -1.23074
H  -3.78967  6.38726 -1.56999
H  -2.49846  6.41554 -2.80864
C  -4.93596  3.02451  2.71884
H  -5.26955  2.39670  1.87153
C  -4.40223  2.09428  3.82827
H  -3.57562  1.46367  3.46239
H  -5.20136  1.42623  4.19766
H  -4.03196  2.67261  4.69398
C  -6.15190  3.82896  3.23324
H  -5.87791  4.45312  4.10290
H  -6.96252  3.15037  3.55499
H  -6.55178  4.50136  2.45667
C  -4.90241  3.61309 -3.01812
H  -4.57434  4.65970 -3.13139
H  -5.80408  3.47917 -3.64356
H  -4.11028  2.96372 -3.43195
C  -6.63636  4.36504 -0.58162
H  -7.14675  3.97697  0.31505
H  -7.39785  4.53930 -1.36140
H  -6.19336  5.34103 -0.31800
C  -5.87207  1.32567 -1.23513
H  -4.87237  0.91387 -1.51897
H  -6.05570  1.12267 -0.15105
C  -6.86571  0.52549 -2.08663
H  -6.65694  0.67469 -3.16184
H  -7.90625  0.85242 -1.91022
C  -7.08477 -2.49501 -3.03049
H  -6.49615 -2.24561 -3.92915
H  -8.15348 -2.40122 -3.29073
H  -6.88991 -3.55277 -2.78579
C  -7.92340 -1.60044 -0.17105
H  -7.91636 -2.63418  0.21094
H  -8.94679 -1.37699 -0.52294
H  -7.71359 -0.93029  0.68240
C  -4.17917 -2.61057 -1.37195
C  -3.30220 -2.56472 -2.52528
C  -2.41368 -3.62719 -2.78804
H  -1.76031 -3.57060 -3.66720
C  -2.37093 -4.77324 -1.97508
H  -1.69357 -5.60111 -2.20966
C  -3.24821 -4.85492 -0.88035
H  -3.25197 -5.76316 -0.26558
C  -4.14600 -3.81133 -0.56295
C  -3.35781 -1.38289 -3.49438
H  -4.24712 -0.79770 -3.19983
C  -2.13099 -0.45554 -3.35315
H  -2.03480 -0.09080 -2.31282
H  -2.21554  0.41933 -4.02278
H  -1.19599 -0.98597 -3.61389
C  -3.53330 -1.82947 -4.96178
H  -2.64443 -2.36614 -5.33958
H  -3.68635 -0.95191 -5.61411
H  -4.40140 -2.49950 -5.07840
C  -5.12107 -4.00521  0.59712
H  -5.56820 -3.01478  0.79310
C  -4.44872 -4.49779  1.89569
H  -4.00506 -5.50320  1.77668
H  -5.19473 -4.57000  2.70611
H  -3.66080 -3.80757  2.24058
C  -6.25389 -4.97847  0.19004
H  -6.77869 -4.63995 -0.71830
H  -6.99821 -5.07214  1.00088
H  -5.85062 -5.98686 -0.01482
C  -1.78479 -0.21053  0.69132
C  -2.70317 -0.62901  1.62782
C  -2.44814 -1.34621  2.90054
C  -3.50579 -1.45713  3.83963
H  -4.46852 -1.00505  3.57853
C  -3.33498 -2.11374  5.06561
H  -4.16700 -2.16810  5.77620
C  -2.10419 -2.71641  5.37626
H  -1.96977 -3.24406  6.32634
C  -1.04803 -2.64418  4.45087
H  -0.08550 -3.11342  4.68571
C  -1.21461 -1.96390  3.23579
H  -0.37174 -1.89612  2.53724
C  -0.37076  0.11781  0.66129
C   0.43488 -0.09270 -0.51641
H   0.02004 -0.68006 -1.34421
C   1.67943  0.51479 -0.68529
H   2.19567  0.40439 -1.64996
C   2.25325  1.33111  0.33384
H   3.09039  2.00923  0.10719
C   1.48267  1.54289  1.51500
H   1.88241  2.19033  2.30378
C   0.23101  0.95733  1.68083
H  -0.33748  1.13247  2.60131
196
VII
Si  6.40129 -2.09662  1.05093
Si  7.28553  1.44433 -0.54793
Si -6.47907  1.82692 -1.50753
Si -5.90863 -2.28553 -1.50805
Mg  4.27766  0.18319 -0.01660
Mg -4.19019 -0.03481  0.07509
Na -2.74214  2.29447  2.27612
Na  0.77353 -2.74598 -0.40669
N   4.76081 -1.73668  0.43699
N   5.56050  1.71226 -0.27870
N  -5.21454  1.70219 -0.26140
N  -4.29234 -1.66268 -1.13137
C   3.87467 -2.82160  0.28607
C   3.74941 -3.53142 -0.96691
C   2.87872 -4.63782 -1.07131
H   2.81615 -5.17757 -2.02348
C   2.12771 -5.09483  0.02541
H   1.49780 -5.98669 -0.06164
C   2.22108 -4.39908  1.24555
H   1.64347 -4.75271  2.10719
C   3.05951 -3.27331  1.39576
C   4.56911 -3.11043 -2.18698
H   5.34906 -2.42944 -1.80589
C   3.71379 -2.31512 -3.19934
H   4.32184 -1.99290 -4.06286
H   3.28180 -1.40908 -2.73924
H   2.87918 -2.92819 -3.58734
C   5.26244 -4.29664 -2.88988
H   4.53646 -4.96963 -3.38116
H   5.85260 -4.90044 -2.18093
H   5.94515 -3.92734 -3.67439
C   3.08400 -2.52699  2.72997
H   4.03398 -1.96784  2.74813
C   1.94651 -1.48274  2.79263
H   0.95245 -1.96740  2.76991
H   1.99266 -0.76336  1.95637
H   2.00356 -0.89876  3.72889
C   3.03452 -3.44893  3.96465
H   3.18750 -2.85586  4.88307
H   3.81619 -4.22512  3.92609
H   2.05706 -3.95363  4.06954
C   7.58854 -2.84092 -0.25160
H   7.24321 -3.83427 -0.58565
H   8.58739 -2.97784  0.20154
H   7.71175 -2.20361 -1.14175
C   6.38391 -3.39008  2.46275
H   5.99981 -2.97825  3.41054
H   7.41602 -3.73882  2.64454
H   5.77689 -4.27432  2.20351
C   7.14832 -0.47969  1.75895
H   6.31207  0.13022  2.15669
H   7.70769 -0.80726  2.65946
C   8.06924  0.39346  0.87265
H   8.86907 -0.23076  0.42941
H   8.59591  1.12400  1.51899
C   7.58262  0.51928 -2.20102
H   6.94340 -0.37866 -2.27669
H   8.63282  0.19003 -2.29854
H   7.34839  1.16375 -3.06520
C   8.27733  3.07491 -0.59101
H   7.88835  3.78880 -1.33455
H   9.33493  2.87080 -0.83492
H   8.25031  3.57507  0.39183
C   5.01822  3.02986 -0.27533
C   4.88709  3.76285  0.95661
C   4.28173  5.03398  0.96112
H   4.18751  5.57565  1.91078
C   3.81343  5.62817 -0.21698
H   3.35197  6.62154 -0.19614
C   3.95824  4.93549 -1.42445
H   3.60709  5.40135 -2.35322
C   4.54577  3.65658 -1.48262
C   5.40584  3.19123  2.27747
H   5.95108  2.26627  2.02029
C   4.25589  2.80626  3.23645
H   4.65001  2.36746  4.17111
H   3.56865  2.07241  2.77897
H   3.65359  3.69208  3.50982
C   6.39289  4.14473  2.98581
H   5.89906  5.07843  3.31002
H   7.22737  4.42618  2.32188
H   6.81727  3.66634  3.88665
C   4.68941  2.98054 -2.84938
H   4.97707  1.93124 -2.65072
C   3.38368  2.98097 -3.67752
H   3.09342  4.00306 -3.97959
H   2.53427  2.55098 -3.12023
H   3.51755  2.39521 -4.60459
C   5.81773  3.63084 -3.68464
H   5.93295  3.11979 -4.65799
H   6.78745  3.59325 -3.16337
H   5.58981  4.69287 -3.88723
C  -4.84009  2.79841  0.53778
C  -3.80357  3.72508  0.12579
C  -3.33873  4.71858  1.01657
H  -2.54979  5.40237  0.68155
C  -3.87080  4.86469  2.31014
H  -3.50447  5.64905  2.98112
C  -4.91818  4.01262  2.70305
H  -5.37154  4.14407  3.69309
C  -5.42192  3.00464  1.85096
C  -3.21334  3.67818 -1.28243
H  -3.62862  2.77607 -1.76338
C  -1.67418  3.56507 -1.29682
H  -1.30664  3.49191 -2.33474
H  -1.31291  2.67338 -0.75600
H  -1.19044  4.44968 -0.84484
C  -3.66789  4.91399 -2.09504
H  -3.25401  5.84473 -1.66668
H  -4.76619  5.01353 -2.10657
H  -3.31694  4.84179 -3.13941
C  -6.59500  2.16015  2.34828
H  -6.84236  1.46473  1.52654
C  -6.23060  1.32424  3.59510
H  -5.37784  0.64972  3.40850
H  -7.08551  0.69946  3.90867
H  -5.97107  1.97374  4.45176
C  -7.83574  3.03375  2.64639
H  -7.65763  3.70464  3.50627
H  -8.70122  2.39667  2.89968
H  -8.11045  3.66209  1.78442
C  -5.83716  2.13360 -3.28499
H  -5.43787  3.15340 -3.40891
H  -6.66997  2.01366 -4.00180
H  -5.04574  1.42277 -3.57415
C  -7.67063  3.26836 -1.11398
H  -8.36581  3.00984 -0.29824
H  -8.27601  3.51152 -2.00449
H  -7.12689  4.18222 -0.81921
C  -7.54477  0.23197 -1.57834
H  -7.82860 -0.05190 -0.54575
H  -8.48940  0.59399 -2.03604
C  -7.03806 -0.99859 -2.37605
H  -6.54200 -0.67886 -3.31235
H  -7.91017 -1.60153 -2.70649
C  -5.84135 -3.79446 -2.67579
H  -5.61971 -3.48557 -3.71131
H  -6.81547 -4.31345 -2.68419
H  -5.06883 -4.52151 -2.37825
C  -6.82170 -2.78049  0.10378
H  -6.31844 -3.62056  0.61109
H  -7.86371 -3.08264 -0.10489
H  -6.86887 -1.93891  0.81992
C  -3.14100 -2.31669 -1.62460
C  -2.51023 -1.88704 -2.85066
C  -1.38283 -2.56621 -3.35098
H  -0.93851 -2.23215 -4.29632
C  -0.84069 -3.68154 -2.69408
H  -0.00864 -4.24291 -3.13527
C  -1.42995 -4.09763 -1.48693
H  -1.04308 -4.99386 -0.98223
C  -2.54100 -3.42975 -0.92800
C  -3.06511 -0.70976 -3.64939
H  -3.87842 -0.28482 -3.03457
C  -2.01060  0.39167 -3.89454
H  -1.54944  0.73614 -2.95360
H  -2.47338  1.26277 -4.39120
H  -1.19612  0.03651 -4.55179
C  -3.68031 -1.16994 -4.99066
H  -2.91337 -1.61638 -5.64918
H  -4.12638 -0.31449 -5.52848
H  -4.46847 -1.92531 -4.83714
C  -3.07800 -3.92495  0.41417
H  -3.84740 -3.19903  0.72901
C  -1.97597 -3.94948  1.49661
H  -1.19323 -4.69627  1.26350
H  -2.39935 -4.21549  2.48007
H  -1.50545 -2.95654  1.60905
C  -3.74225 -5.31700  0.30962
H  -4.58059 -5.31864 -0.40530
H  -4.13225 -5.63476  1.29292
H  -3.01734 -6.08172 -0.02455
C  -1.57548  0.04360  1.30991
C  -2.79983 -0.19722  1.78154
C  -3.00973 -1.02588  3.01078
C  -4.22187 -1.72402  3.22309
H  -5.00353 -1.67771  2.45395
C  -4.43490 -2.48893  4.38018
H  -5.37861 -3.03071  4.50656
C  -3.44777 -2.55109  5.37792
H  -3.61884 -3.13198  6.29016
C  -2.24199 -1.84947  5.19750
H  -1.46598 -1.88705  5.97058
C  -2.02614 -1.10375  4.03073
H  -1.07707 -0.57418  3.88052
C  -0.42841  0.38801  0.67740
C   0.00015 -0.25855 -0.58146
H  -0.74297 -0.86445 -1.11998
C   1.20881  0.03586 -1.17159
H   1.40784 -0.37816 -2.17085
C   2.19292  0.93720 -0.58216
H   2.74899  1.53897 -1.32415
C   1.65900  1.73996  0.52582
H   2.25464  2.59313  0.87312
C   0.46117  1.47486  1.13305
H   0.15339  2.07583  2.00099
196
TS(VII-VIII)
Si  6.30135 -1.83838  0.06506
Si  6.53170  2.17102 -0.20188
Si -6.10993  1.68891 -1.45698
Si -6.05973 -2.19515  0.02404
Mg  3.84850  0.12916 -0.48620
Mg -3.73088  0.08311  0.26824
Na -1.27213  2.66176  0.78257
Na  0.56688 -3.35498 -0.28927
N   4.53146 -1.74826 -0.17618
N   4.77311  1.91307 -0.14110
N  -4.56578  1.74886 -0.57904
N  -4.34270 -1.81262 -0.19764
C   3.78687 -2.94694 -0.13982
C   3.63475 -3.79583 -1.30080
C   2.91210 -5.00444 -1.20767
H   2.82671 -5.63992 -2.09737
C   2.34536 -5.44222  0.00119
H   1.83410 -6.40912  0.06291
C   2.48321 -4.62694  1.13875
H   2.06972 -4.96739  2.09623
C   3.16919 -3.39261  1.09152
C   4.31645 -3.46440 -2.62870
H   4.77939 -2.47071 -2.50024
C   3.33349 -3.38581 -3.81624
H   3.87278 -3.12488 -4.74377
H   2.56121 -2.61978 -3.64673
H   2.82616 -4.35147 -3.99405
C   5.43331 -4.48818 -2.94450
H   5.01102 -5.49396 -3.12113
H   6.15853 -4.57484 -2.11907
H   5.98354 -4.19386 -3.85575
C   3.26163 -2.57463  2.38005
H   3.85460 -1.67573  2.13440
C   1.86661 -2.12929  2.86935
H   1.23220 -2.99909  3.11876
H   1.32513 -1.51574  2.12459
H   1.94937 -1.52165  3.78639
C   3.98981 -3.33679  3.51057
H   4.10711 -2.68771  4.39576
H   4.99065 -3.67551  3.19953
H   3.41961 -4.22831  3.82840
C   7.30289 -1.61434 -1.54983
H   7.21268 -2.49146 -2.21046
H   8.37487 -1.48378 -1.31546
H   6.98537 -0.72716 -2.12278
C   6.82116 -3.52449  0.79350
H   6.54208 -3.61892  1.85545
H   7.91857 -3.62722  0.72729
H   6.36905 -4.37185  0.25180
C   6.82032 -0.45543  1.29779
H   5.92249 -0.17863  1.88349
H   7.48890 -0.95920  2.02605
C   7.52450  0.81188  0.75645
H   8.37944  0.52106  0.11663
H   7.97835  1.35654  1.60873
C   7.21687  2.20839 -1.99426
H   6.82617  1.37724 -2.60733
H   8.31842  2.12271 -1.98769
H   6.95872  3.14741 -2.51060
C   7.01707  3.82241  0.62735
H   6.42981  4.67877  0.25937
H   8.08471  4.03618  0.44226
H   6.87354  3.76721  1.71973
C   3.92900  3.01485  0.19390
C   3.44601  3.17695  1.54144
C   2.51060  4.18504  1.84653
H   2.15948  4.28935  2.88120
C   2.04768  5.07755  0.86962
H   1.33628  5.87021  1.12766
C   2.55359  4.96820 -0.43197
H   2.22490  5.68448 -1.19443
C   3.48285  3.97138 -0.79100
C   3.94420  2.28403  2.67718
H   4.70829  1.61966  2.23617
C   2.81839  1.39981  3.25394
H   3.20944  0.72063  4.03236
H   2.33960  0.78343  2.47270
H   2.02666  2.01550  3.71915
C   4.61165  3.09851  3.80792
H   3.88498  3.75702  4.31714
H   5.42263  3.73737  3.42136
H   5.03891  2.42440  4.57140
C   4.01332  3.96806 -2.22991
H   4.57439  3.02467 -2.35838
C   2.90557  4.02318 -3.30885
H   2.35402  4.97974 -3.27575
H   2.16783  3.21074 -3.20372
H   3.35353  3.94388 -4.31507
C   4.99015  5.14644 -2.46180
H   5.40574  5.11531 -3.48515
H   5.83122  5.13302 -1.75103
H   4.46844  6.11290 -2.34126
C  -3.83768  2.94360 -0.41412
C  -2.89863  3.41140 -1.41414
C  -2.08293  4.53589 -1.15840
H  -1.37794  4.86609 -1.93019
C  -2.15998  5.24944  0.04980
H  -1.52290  6.12229  0.22578
C  -3.10028  4.83901  1.00984
H  -3.19898  5.41147  1.94011
C  -3.94380  3.72528  0.80337
C  -2.79475  2.73866 -2.78200
H  -3.42608  1.83512 -2.73402
C  -1.35942  2.30024 -3.14212
H  -1.35043  1.79377 -4.12276
H  -0.93972  1.59753 -2.40173
H  -0.67156  3.16192 -3.21396
C  -3.35853  3.67001 -3.88140
H  -2.73740  4.57780 -3.98797
H  -4.38619  3.99707 -3.65113
H  -3.37077  3.15624 -4.85891
C  -4.98592  3.40828  1.87610
H  -5.52315  2.50784  1.52812
C  -4.35178  3.09939  3.24973
H  -3.64712  2.25344  3.19884
H  -5.13167  2.83938  3.98699
H  -3.80857  3.97672  3.64734
C  -6.00641  4.56236  2.01979
H  -5.52422  5.47260  2.42030
H  -6.81102  4.27861  2.72085
H  -6.46630  4.82604  1.05444
C  -5.99933  1.18308 -3.30215
H  -5.56720  1.98213 -3.92590
H  -7.01637  0.97808 -3.68389
H  -5.39828  0.27154 -3.45434
C  -6.96996  3.39628 -1.43052
H  -7.43908  3.59823 -0.45338
H  -7.76385  3.43370 -2.19680
H  -6.26110  4.21530 -1.64143
C  -7.32247  0.44539 -0.63730
H  -7.30667  0.60010  0.45967
H  -8.31433  0.82862 -0.95653
C  -7.22545 -1.06165 -0.99359
H  -6.98877 -1.19437 -2.06647
H  -8.22199 -1.53374 -0.86059
C  -6.47365 -3.98543 -0.50391
H  -6.63351 -4.05226 -1.59341
H  -7.40263 -4.32253 -0.01223
H  -5.67270 -4.69613 -0.24392
C  -6.59047 -1.95982  1.85178
H  -6.05799 -2.65126  2.52568
H  -7.67466 -2.13914  1.96734
H  -6.39655 -0.93125  2.20769
C  -3.42792 -2.80549 -0.60862
C  -3.07869 -2.96347 -2.00264
C  -2.16312 -3.95562 -2.40379
H  -1.93485 -4.06653 -3.47090
C  -1.57340 -4.83499 -1.48139
H  -0.92246 -5.64987 -1.82081
C  -1.90022 -4.69229 -0.11981
H  -1.48936 -5.40530  0.60858
C  -2.79095 -3.69577  0.33495
C  -3.72856 -2.09436 -3.07704
H  -4.32401 -1.33977 -2.53329
C  -2.69925 -1.35889 -3.96147
H  -1.99604 -0.75951 -3.35979
H  -3.21367 -0.68116 -4.66553
H  -2.10319 -2.06579 -4.56764
C  -4.69607 -2.91735 -3.95834
H  -4.15315 -3.69160 -4.53050
H  -5.21209 -2.26428 -4.68445
H  -5.46181 -3.42740 -3.35174
C  -3.07459 -3.61131  1.83361
H  -3.67058 -2.69524  1.98548
C  -1.78021 -3.47540  2.66285
H  -1.15547 -4.38678  2.59553
H  -2.01655 -3.31759  3.72886
H  -1.18543 -2.60701  2.33228
C  -3.90152 -4.81622  2.33908
H  -4.86484 -4.90482  1.81172
H  -4.11143 -4.71438  3.41863
H  -3.35301 -5.76511  2.19409
C  -0.84008  0.04408  0.99442
C  -2.00071  0.23904  1.63897
C  -2.11996 -0.04542  3.10359
C  -3.36529 -0.38482  3.68286
H  -4.25067 -0.45891  3.03745
C  -3.49437 -0.64616  5.05546
H  -4.47177 -0.92260  5.46610
C  -2.37794 -0.54012  5.90145
H  -2.47797 -0.72367  6.97643
C  -1.13386 -0.17834  5.35349
H  -0.25722 -0.08181  6.00457
C  -1.00865  0.06058  3.97864
H  -0.03767  0.33215  3.54844
C   0.01513  0.03098 -0.07140
C  -0.04863 -0.98889 -1.13950
H  -0.93931 -1.63431 -1.16937
C   0.84966 -1.02084 -2.19647
H   0.68110 -1.75625 -2.99428
C   1.90222 -0.05960 -2.34221
H   2.47979  0.00410 -3.26814
C   1.87288  1.03092 -1.41905
H   2.50886  1.90736 -1.58909
C   1.05204  1.05438 -0.29065
H   1.16695  1.89230  0.41096
196
VIII
Si -6.40300  1.37335 -0.12356
Si -5.98529 -2.63115 -0.54956
Si  6.23014 -1.36086 -1.21209
Si  5.85278  2.27389  0.74964
Mg -3.60348 -0.22622 -0.37944
Mg  3.54298 -0.00658  0.26447
Na  1.01248 -2.82200  0.32860
Na -0.92277  3.57897 -0.26802
N  -4.62901  1.53340 -0.25499
N  -4.31423 -2.14386 -0.20899
N   4.58604 -1.54421 -0.56700
N   4.19109  1.93704  0.22554
C  -4.04392  2.80871 -0.10735
C  -3.95628  3.75735 -1.19764
C  -3.36733  5.02441 -0.99495
H  -3.33166  5.72982 -1.83372
C  -2.86681  5.42539  0.25581
H  -2.45507  6.43035  0.40038
C  -2.95037  4.51879  1.32750
H  -2.59642  4.82663  2.31911
C  -3.51934  3.23513  1.17413
C  -4.55825  3.45999 -2.57036
H  -4.85205  2.39589 -2.55853
C  -3.56079  3.67379 -3.72872
H  -4.02297  3.38305 -4.68855
H  -2.65385  3.06528 -3.59015
H  -3.26022  4.73336 -3.82181
C  -5.82165  4.32148 -2.81142
H  -5.56062  5.39411 -2.86264
H  -6.56635  4.20072 -2.00838
H  -6.30110  4.04922 -3.76851
C  -3.59797  2.33820  2.40848
H  -4.15375  1.43480  2.09928
C  -2.19212  1.91568  2.88209
H  -1.59137  2.79485  3.17499
H  -1.62978  1.37146  2.09981
H  -2.24724  1.25677  3.76473
C  -4.37356  2.99937  3.57003
H  -4.49593  2.28521  4.40279
H  -5.37483  3.33398  3.25383
H  -3.83741  3.87959  3.96817
C  -7.29837  1.13651 -1.79709
H  -7.27661  2.04764 -2.41526
H  -8.35877  0.87926 -1.62124
H  -6.85746  0.31640 -2.38827
C  -7.16421  2.90503  0.72658
H  -6.92623  2.92193  1.80339
H  -8.26366  2.87913  0.62868
H  -6.80755  3.85319  0.29154
C  -6.80964 -0.15362  0.97696
H  -5.93657 -0.33982  1.63258
H  -7.60537  0.20526  1.66193
C  -7.27344 -1.47104  0.30930
H  -8.07332 -1.26051 -0.42583
H  -7.75271 -2.11032  1.07784
C  -6.36603 -2.62711 -2.42890
H  -6.03056 -1.69214 -2.91206
H  -7.45206 -2.72055 -2.60905
H  -5.86798 -3.46329 -2.94756
C  -6.36022 -4.38307  0.11857
H  -5.59309 -5.12492 -0.15604
H  -7.32966 -4.73731 -0.27427
H  -6.43259 -4.37274  1.21937
C  -3.35060 -3.08877  0.23086
C  -3.09584 -3.27099  1.63869
C  -1.99315 -4.03176  2.07032
H  -1.80151 -4.13357  3.14537
C  -1.15819 -4.69852  1.15891
H  -0.33409 -5.32975  1.51398
C  -1.47309 -4.63321 -0.20970
H  -0.87971 -5.21851 -0.92254
C  -2.55138 -3.86107 -0.69068
C  -4.04123 -2.68492  2.68685
H  -4.89066 -2.25503  2.12792
C  -3.39339 -1.54367  3.49415
H  -4.11044 -1.10904  4.21344
H  -3.04362 -0.73170  2.83408
H  -2.52020 -1.90606  4.06606
C  -4.58779 -3.77172  3.63955
H  -3.78998 -4.19937  4.27307
H  -5.05004 -4.60264  3.08142
H  -5.34994 -3.34402  4.31469
C  -2.87571 -3.91103 -2.18501
H  -3.56033 -3.06685 -2.38425
C  -1.64090 -3.76843 -3.09928
H  -0.97333 -4.64565 -3.02088
H  -1.05149 -2.86946 -2.85962
H  -1.95365 -3.69837 -4.15607
C  -3.61682 -5.22267 -2.54277
H  -3.87810 -5.24209 -3.61614
H  -4.54541 -5.34518 -1.96416
H  -2.97602 -6.09902 -2.33652
C   3.87356 -2.75645 -0.66711
C   3.07776 -3.07293 -1.83324
C   2.29703 -4.24825 -1.86815
H   1.70778 -4.46637 -2.76683
C   2.27460 -5.15404 -0.79451
H   1.67900 -6.07165 -0.84729
C   3.06280 -4.87475  0.33436
H   3.07894 -5.59020  1.16569
C   3.86239 -3.71426  0.41926
C   3.10010 -2.17618 -3.06964
H   3.73152 -1.30916 -2.81195
C   1.70321 -1.64971 -3.45818
H   1.77365 -0.96685 -4.32236
H   1.22435 -1.09075 -2.63472
H   1.02510 -2.47197 -3.74734
C   3.74816 -2.90846 -4.26774
H   3.13348 -3.76847 -4.59007
H   4.75022 -3.29384 -4.01547
H   3.84790 -2.22783 -5.13165
C   4.73271 -3.53041  1.66259
H   5.27823 -2.58065  1.51826
C   3.89572 -3.42093  2.95607
H   3.18119 -2.58236  2.91746
H   4.55055 -3.25819  3.83039
H   3.32687 -4.35057  3.14423
C   5.76469 -4.67368  1.80564
H   5.26663 -5.63755  2.01634
H   6.45269 -4.46782  2.64457
H   6.36420 -4.80178  0.89079
C   6.33855 -0.60869 -2.97202
H   6.00247 -1.31782 -3.74599
H   7.38909 -0.34711 -3.19564
H   5.73894  0.31125 -3.07343
C   7.12172 -3.04923 -1.30647
H   7.46501 -3.38306 -0.31336
H   8.00917 -2.97301 -1.95876
H   6.46691 -3.83483 -1.72077
C   7.29227 -0.22962 -0.08302
H   7.14402 -0.53645  0.97094
H   8.32938 -0.54526 -0.32250
C   7.18372  1.30943 -0.23956
H   7.09088  1.58763 -1.30688
H   8.13333  1.77897  0.09483
C   6.30464  4.12098  0.54540
H   6.64514  4.33124 -0.48284
H   7.12908  4.39119  1.22782
H   5.45448  4.78988  0.75477
C   6.11965  1.77487  2.58216
H   5.49414  2.37228  3.26612
H   7.17550  1.92029  2.87368
H   5.88291  0.70917  2.75589
C   3.33259  2.99335 -0.15658
C   3.19421  3.37344 -1.54431
C   2.30351  4.39649 -1.92101
H   2.22879  4.67136 -2.98040
C   1.54047  5.09942 -0.97464
H   0.90882  5.94310 -1.28058
C   1.68244  4.75903  0.38304
H   1.15013  5.34777  1.14369
C   2.54828  3.72797  0.80810
C   4.03473  2.70207 -2.62867
H   4.61197  1.91222 -2.11616
C   3.17469  2.03935 -3.72567
H   2.44935  1.32601 -3.30108
H   3.81541  1.49554 -4.44229
H   2.60329  2.79020 -4.30204
C   5.03867  3.69219 -3.26189
H   4.51570  4.50337 -3.80038
H   5.68881  3.17398 -3.98897
H   5.68187  4.16042 -2.49905
C   2.64698  3.43918  2.30467
H   3.25277  2.52253  2.40378
C   1.26750  3.16351  2.93524
H   0.62545  4.06514  2.91757
H   1.37365  2.85694  3.98979
H   0.74808  2.34607  2.40882
C   3.36091  4.57735  3.07020
H   4.37889  4.75526  2.68834
H   3.43760  4.33148  4.14438
H   2.80132  5.52697  2.98482
C   0.59481 -0.06379  0.49411
C   1.61899 -0.39353  1.28648
C   1.52581 -0.34290  2.77707
C   2.66200 -0.04707  3.56910
H   3.61521  0.17796  3.07292
C   2.59691 -0.01227  4.96949
H   3.49274  0.23946  5.54768
C   1.39283 -0.31350  5.62825
H   1.34245 -0.30711  6.72203
C   0.25859 -0.64051  4.86470
H  -0.68462 -0.88741  5.36585
C   0.32395 -0.65072  3.46431
H  -0.56371 -0.90460  2.87443
C  -0.21152  0.29039 -0.53579
C   0.10318  1.49119 -1.32890
H   0.96651  2.09594 -1.01516
C  -0.45355  1.71356 -2.57413
H  -0.07705  2.55551 -3.16929
C  -1.40978  0.80383 -3.15434
H  -1.78213  0.95839 -4.16962
C  -1.81003 -0.28413 -2.39839
H  -2.49760 -1.01807 -2.84373
C  -1.40518 -0.49183 -1.02500
H  -1.46733 -1.53751 -0.67331
196
TS(VIII-P)
Si -6.12707  1.67535 -0.18527
Si -6.01162 -2.37225 -0.61385
Si  6.04779 -1.60656 -0.94962
Si  5.79762  2.13759  0.80536
Mg -3.52676 -0.12511 -0.48004
Mg  3.29204 -0.01422  0.13089
Na  0.72831 -2.71603  0.36231
Na -0.44137  2.83566  0.37432
N  -4.34075  1.69694 -0.21152
N  -4.31733 -1.98406 -0.24241
N   4.35185 -1.67291 -0.42348
N   4.14618  1.85670  0.22048
C  -3.63796  2.90979  0.00714
C  -3.39007  3.86113 -1.05284
C  -2.64045  5.02750 -0.79642
H  -2.46159  5.73120 -1.61701
C  -2.14400  5.32934  0.47963
H  -1.58536  6.25413  0.65872
C  -2.42103  4.44243  1.53100
H  -2.09025  4.69285  2.54643
C  -3.15383  3.25117  1.32709
C  -3.99604  3.69237 -2.44650
H  -4.34339  2.64650 -2.51794
C  -2.99988  3.95470 -3.59512
H  -3.46955  3.71388 -4.56500
H  -2.09331  3.34058 -3.49231
H  -2.69529  5.01587 -3.64057
C  -5.21631  4.63158 -2.61638
H  -4.89801  5.68858 -2.56603
H  -5.97683  4.47811 -1.83487
H  -5.69601  4.47304 -3.59897
C  -3.45900  2.39312  2.55600
H  -4.00927  1.50704  2.19181
C  -2.17440  1.91823  3.26641
H  -1.57600  2.77183  3.63306
H  -1.53546  1.30868  2.59961
H  -2.41597  1.29663  4.14520
C  -4.36727  3.14362  3.55805
H  -4.65391  2.47752  4.39067
H  -5.28711  3.51391  3.07884
H  -3.84492  4.01424  3.99404
C  -6.90735  1.49699 -1.92387
H  -6.76036  2.39728 -2.54062
H  -7.99580  1.32691 -1.83545
H  -6.48859  0.63861 -2.47711
C  -6.83784  3.25453  0.62340
H  -6.88586  3.14683  1.71977
H  -7.86621  3.43200  0.26329
H  -6.23963  4.15307  0.40104
C  -6.72358  0.17365  0.86562
H  -5.91373 -0.08435  1.57505
H  -7.53360  0.58926  1.49955
C  -7.24766 -1.09588  0.15069
H  -7.96375 -0.81219 -0.64354
H  -7.84301 -1.69141  0.87179
C  -6.34177 -2.40864 -2.50214
H  -5.96938 -1.49547 -3.00021
H  -7.42646 -2.47115 -2.70324
H  -5.86090 -3.27256 -2.99004
C  -6.51351 -4.07075  0.10517
H  -5.75722 -4.85433 -0.06265
H  -7.45944 -4.40895 -0.35334
H  -6.68048 -3.99748  1.19294
C  -3.42396 -2.97524  0.24771
C  -3.23567 -3.15455  1.66584
C  -2.19097 -3.96684  2.14521
H  -2.04558 -4.06626  3.22752
C  -1.35369 -4.67958  1.27282
H  -0.56204 -5.32985  1.66272
C  -1.61360 -4.61740 -0.10662
H  -1.02263 -5.23895 -0.78894
C  -2.63855 -3.80406 -0.63593
C  -4.18877 -2.51504  2.67481
H  -4.98361 -2.02759  2.08401
C  -3.50784 -1.42554  3.52446
H  -4.23335 -0.94361  4.20387
H  -3.06091 -0.64068  2.89292
H  -2.69928 -1.85053  4.14628
C  -4.84404 -3.57425  3.59009
H  -4.10253 -4.05194  4.25539
H  -5.32866 -4.37296  3.00494
H  -5.60902 -3.10525  4.23380
C  -2.94308 -3.89385 -2.13345
H  -3.55470 -3.00789 -2.38309
C  -1.69404 -3.90470 -3.03904
H  -1.10430 -4.82974 -2.90803
H  -1.02965 -3.04768 -2.84724
H  -1.99490 -3.86716 -4.10091
C  -3.78787 -5.15633 -2.43688
H  -4.03913 -5.20713 -3.51158
H  -4.72859 -5.17377 -1.86576
H  -3.22247 -6.06998 -2.17931
C   3.60985 -2.86996 -0.48608
C   2.90991 -3.26560 -1.69010
C   2.11147 -4.42854 -1.70332
H   1.59986 -4.70916 -2.63173
C   1.97893 -5.24804 -0.57117
H   1.37440 -6.16056 -0.60688
C   2.66668 -4.89043  0.59927
H   2.59589 -5.53951  1.48062
C   3.47592 -3.73527  0.66896
C   3.07470 -2.48231 -2.99177
H   3.67706 -1.59174 -2.74377
C   1.73778 -2.00118 -3.59189
H   1.91827 -1.40219 -4.50146
H   1.17044 -1.36871 -2.88676
H   1.09194 -2.84871 -3.88278
C   3.85482 -3.31825 -4.03368
H   3.27847 -4.21047 -4.33899
H   4.82058 -3.66882 -3.63331
H   4.05392 -2.72220 -4.94197
C   4.23405 -3.47095  1.97078
H   4.75572 -2.50655  1.83599
C   3.29762 -3.35915  3.19384
H   2.54128 -2.56698  3.07089
H   3.87673 -3.11939  4.10236
H   2.77278 -4.31335  3.38547
C   5.29191 -4.56863  2.23637
H   4.80907 -5.54332  2.43294
H   5.89745 -4.31332  3.12389
H   5.97138 -4.70139  1.38065
C   6.31942 -0.90677 -2.71422
H   5.99872 -1.61783 -3.49286
H   7.39626 -0.70992 -2.86896
H   5.78238  0.04156 -2.88071
C   6.84322 -3.34603 -0.95755
H   7.17144 -3.64761  0.05070
H   7.73338 -3.34768 -1.61067
H   6.14870 -4.11677 -1.33278
C   7.10108 -0.51058  0.22115
H   6.83859 -0.75033  1.26997
H   8.12767 -0.91180  0.08842
C   7.11959  1.02036 -0.01931
H   7.13359  1.24428 -1.10322
H   8.07148  1.44205  0.36857
C   6.37141  3.92809  0.44690
H   6.81556  3.99834 -0.56090
H   7.14288  4.24206  1.17113
H   5.54359  4.65400  0.49285
C   5.97100  1.80717  2.68816
H   5.39378  2.52567  3.29418
H   7.03033  1.88979  2.99141
H   5.63431  0.79079  2.95988
C   3.34780  2.92185 -0.25798
C   3.26046  3.20300 -1.67271
C   2.37107  4.18246 -2.15538
H   2.32262  4.36910 -3.23536
C   1.56576  4.93829 -1.29352
H   0.88700  5.70358 -1.68429
C   1.69036  4.72919  0.08974
H   1.13129  5.37735  0.77862
C   2.56381  3.75593  0.62489
C   4.16764  2.48723 -2.67258
H   4.75701  1.76382 -2.08195
C   3.38723  1.70636 -3.75106
H   2.69385  0.97190 -3.30768
H   4.08266  1.16240 -4.41449
H   2.78881  2.38389 -4.38747
C   5.15285  3.47534 -3.33854
H   4.61923  4.21399 -3.96378
H   5.86177  2.93573 -3.99133
H   5.73374  4.03390 -2.58655
C   2.70023  3.67235  2.14680
H   3.34695  2.80489  2.35470
C   1.35562  3.43478  2.86540
H   0.64104  4.26063  2.68279
H   1.50085  3.37473  3.95780
H   0.89995  2.47390  2.56742
C   3.38225  4.93566  2.72362
H   4.37146  5.10776  2.27086
H   3.51927  4.83779  3.81540
H   2.77010  5.83790  2.54260
C   0.02238  0.13440  0.38555
C   1.22026 -0.16564  0.97111
C   1.29370 -0.22776  2.46922
C   2.45619  0.18716  3.16931
H   3.28547  0.64054  2.60820
C   2.56071  0.08344  4.56361
H   3.46909  0.43550  5.06499
C   1.51153 -0.47778  5.31225
H   1.59798 -0.58174  6.39884
C   0.35702 -0.91771  4.64304
H  -0.46653 -1.36511  5.21202
C   0.24953 -0.79120  3.24950
H  -0.65574 -1.13107  2.73297
C  -0.41008  0.28169 -0.95468
C   0.09663  1.31885 -1.83322
H   0.96505  1.91084 -1.50873
C  -0.38294  1.49362 -3.12875
H   0.08681  2.25936 -3.75727
C  -1.41072  0.67793 -3.66644
H  -1.78118  0.83510 -4.68222
C  -1.89846 -0.36629 -2.87198
H  -2.62475 -1.07533 -3.28866
C  -1.45399 -0.55661 -1.53904
H  -1.68030 -1.51762 -1.03897
196
INT(PE)
Si -5.76396  1.76761 -0.38048
Si -5.34924 -1.99114 -1.21745
Si  5.77340 -1.60898 -0.54232
Si  5.30181  1.84766  1.51842
Mg -2.85945 -0.04708 -0.13983
Mg  2.84263  0.04064  0.08929
Na  0.36586 -2.89422  0.17604
Na -0.33544  2.83546 -0.05757
N  -3.98498  1.69469 -0.19789
N  -3.83501 -1.87654 -0.30236
N   4.01464 -1.62187 -0.22103
N   3.81129  1.81237  0.55326
C  -3.32871  2.92475  0.04926
C  -2.93619  3.82279 -1.01710
C  -2.23346  5.01263 -0.72481
H  -1.95076  5.67591 -1.55096
C  -1.93010  5.39014  0.59134
H  -1.40879  6.33079  0.79776
C  -2.35038  4.55750  1.63900
H  -2.16235  4.86448  2.67439
C  -3.04050  3.35088  1.40421
C  -3.35145  3.58123 -2.46821
H  -3.86869  2.60718 -2.49077
C  -2.15455  3.50958 -3.43682
H  -2.50234  3.32008 -4.46741
H  -1.45912  2.69805 -3.17079
H  -1.58620  4.45776 -3.45239
C  -4.33826  4.67796 -2.93622
H  -3.83614  5.66027 -3.00187
H  -5.18882  4.78867 -2.24372
H  -4.73679  4.44019 -3.93829
C  -3.52733  2.55505  2.61663
H  -4.17559  1.75415  2.21841
C  -2.36243  1.89753  3.38525
H  -1.67882  2.66151  3.79658
H  -1.76475  1.22446  2.74679
H  -2.73882  1.30056  4.23425
C  -4.36005  3.42051  3.59056
H  -4.80919  2.78555  4.37427
H  -5.17117  3.95790  3.07449
H  -3.73273  4.17286  4.10200
C  -6.46614  1.90417 -2.16062
H  -6.36393  2.92256 -2.56723
H  -7.54769  1.67632 -2.11875
H  -6.01050  1.20446 -2.87701
C  -6.48235  3.28923  0.53036
H  -6.49606  3.14173  1.62254
H  -7.52465  3.45103  0.20333
H  -5.91736  4.21290  0.31987
C  -6.56319  0.22737  0.42946
H  -5.95135 -0.01499  1.31868
H  -7.52825  0.59137  0.83935
C  -6.81949 -1.04389 -0.41124
H  -7.52191 -0.81053 -1.23661
H  -7.35073 -1.79190  0.21241
C  -5.04568 -1.31589 -2.98515
H  -4.52475 -0.34321 -2.97841
H  -5.99401 -1.18264 -3.53482
H  -4.42239 -2.02346 -3.56047
C  -5.99290 -3.78231 -1.40474
H  -5.48542 -4.33079 -2.21386
H  -7.07096 -3.75976 -1.64305
H  -5.87061 -4.36024 -0.47269
C  -3.30093 -2.97825  0.40419
C  -3.56068 -3.17361  1.81105
C  -2.83342 -4.13344  2.54120
H  -3.03415 -4.24936  3.61362
C  -1.87836 -4.95749  1.93099
H  -1.30940 -5.68708  2.51675
C  -1.72839 -4.88496  0.53626
H  -1.07898 -5.61216  0.03071
C  -2.44992 -3.95114 -0.24175
C  -4.69886 -2.42144  2.49976
H  -5.05473 -1.67596  1.76998
C  -4.29100 -1.66919  3.78163
H  -5.15765 -1.12618  4.19854
H  -3.49147 -0.93524  3.58927
H  -3.93333 -2.35915  4.56811
C  -5.86970 -3.38794  2.79976
H  -5.56952 -4.16468  3.52619
H  -6.21422 -3.90143  1.88666
H  -6.72722 -2.83902  3.22801
C  -2.40817 -4.08407 -1.76636
H  -3.10877 -3.33002 -2.16327
C  -1.02592 -3.80330 -2.38152
H  -0.26308 -4.50773 -2.00338
H  -0.69014 -2.76758 -2.19727
H  -1.04916 -3.92192 -3.47924
C  -2.88546 -5.48802 -2.21090
H  -2.99584 -5.52900 -3.30928
H  -3.85228 -5.75306 -1.75545
H  -2.15692 -6.26735 -1.92336
C   3.35636 -2.86985 -0.27336
C   2.96324 -3.46963 -1.52972
C   2.32713 -4.72769 -1.54585
H   2.06742 -5.17579 -2.51252
C   2.03508 -5.42690 -0.36526
H   1.55319 -6.40973 -0.40120
C   2.40243 -4.85573  0.86398
H   2.20637 -5.40939  1.78907
C   3.06062 -3.60794  0.93912
C   3.28685 -2.79880 -2.86553
H   3.77331 -1.83991 -2.61960
C   2.03048 -2.48472 -3.70416
H   2.31444 -1.98107 -4.64469
H   1.33484 -1.81587 -3.17026
H   1.48107 -3.40392 -3.97550
C   4.27863 -3.64679 -3.69555
H   3.82698 -4.60955 -3.99645
H   5.19759 -3.87248 -3.13085
H   4.56410 -3.11319 -4.61961
C   3.54051 -3.11357  2.30535
H   3.72427 -2.02832  2.20093
C   2.52405 -3.33842  3.44070
H   1.53543 -2.90882  3.21223
H   2.88250 -2.86074  4.36809
H   2.38867 -4.41219  3.66484
C   4.88603 -3.77471  2.68772
H   4.76844 -4.86991  2.77704
H   5.24121 -3.39091  3.66062
H   5.66478 -3.58048  1.93652
C   6.27661 -0.83563 -2.22130
H   6.02035 -1.49281 -3.06830
H   7.37258 -0.69025 -2.23458
H   5.81044  0.14446 -2.40112
C   6.49852 -3.39054 -0.57742
H   7.05669 -3.62449  0.34489
H   7.21097 -3.47931 -1.41630
H   5.72809 -4.16782 -0.70720
C   6.76745 -0.65693  0.78973
H   6.46431 -1.02646  1.78803
H   7.80263 -1.03367  0.64693
C   6.78155  0.88916  0.75807
H   6.95923  1.25784 -0.27072
H   7.64968  1.25674  1.34549
C   5.93340  3.64010  1.76647
H   7.03653  3.66233  1.76699
H   5.59423  4.06170  2.72676
H   5.58379  4.31035  0.96319
C   5.01519  1.05852  3.24101
H   4.33163  1.66549  3.85984
H   5.97132  0.97049  3.78764
H   4.58802  0.04334  3.16368
C   3.25044  2.96862 -0.03347
C   3.47246  3.27985 -1.42824
C   2.71752  4.28346 -2.06448
H   2.88543  4.48194 -3.12990
C   1.78337  5.05858 -1.36403
H   1.20115  5.83355 -1.87334
C   1.67320  4.87512  0.02394
H   1.03187  5.55241  0.60177
C   2.40416  3.87722  0.70740
C   4.62148  2.62144 -2.19165
H   4.96601  1.78427 -1.56041
C   4.24513  2.06043 -3.57659
H   3.49283  1.25794 -3.50351
H   5.13479  1.63703 -4.07452
H   3.84557  2.84499 -4.24494
C   5.79638  3.62118 -2.32647
H   5.50755  4.49000 -2.94507
H   6.66557  3.13705 -2.80638
H   6.11728  4.00299 -1.34328
C   2.34993  3.86896  2.23760
H   3.01269  3.05360  2.57445
C   0.94115  3.59938  2.80059
H   0.22495  4.37527  2.47721
H   0.94970  3.60675  3.90519
H   0.55496  2.60923  2.50273
C   2.87724  5.20453  2.81692
H   3.86681  5.46427  2.41120
H   2.95855  5.14299  3.91681
H   2.19026  6.03748  2.58238
C  -0.56773  0.03506 -0.38889
C   0.57253 -0.09546  0.39875
C   0.41227 -0.35650  1.86614
C   1.35214  0.18485  2.78827
H   2.15925  0.82881  2.40741
C   1.25541 -0.03567  4.16902
H   1.98864  0.42468  4.84016
C   0.23933 -0.85672  4.68659
H   0.17512 -1.05279  5.76167
C  -0.67128 -1.45027  3.79895
H  -1.44799 -2.12354  4.17282
C  -0.59522 -1.19692  2.41856
H  -1.34631 -1.66037  1.76308
C  -0.39537  0.24729 -1.86425
C   0.62730  1.04358 -2.45184
H   1.37109  1.54194 -1.81306
C   0.70399  1.23894 -3.84167
H   1.48743  1.88423 -4.24935
C  -0.22367  0.63263 -4.70350
H  -0.16034  0.78916 -5.78495
C  -1.25073 -0.15158 -4.15346
H  -1.99342 -0.62595 -4.80386
C  -1.34127 -0.31955 -2.76450
H  -2.15035 -0.94720 -2.36076
196
PZ
Si -5.49537  1.68489  0.36803
Si -5.22538 -2.01375 -1.09712
Si  5.49596 -1.68462  0.36739
Si  5.22549  2.01397 -1.09764
Mg -2.74269 -0.07606  0.15572
Mg  2.74313  0.07596  0.15551
Na  0.06331 -2.61153  0.01724
Na -0.06326  2.60899  0.01753
N  -3.77066  1.71850 -0.08237
N  -3.58933 -1.86360 -0.39196
N   3.77127 -1.71841 -0.08278
N   3.58948  1.86348 -0.39246
C  -3.22183  2.87705 -0.69861
C  -3.13422  2.98988 -2.13728
C  -2.53386  4.11241 -2.73761
H  -2.49101  4.16618 -3.83212
C  -2.01494  5.16708 -1.97855
H  -1.55778  6.03676 -2.46185
C  -2.11649  5.09482 -0.58510
H  -1.74208  5.92777  0.02078
C  -2.71622  3.99622  0.06959
C  -3.72116  1.91640 -3.04619
H  -4.28024  1.24077 -2.37899
C  -2.62879  1.08275 -3.74633
H  -3.07907  0.26885 -4.34159
H  -1.93709  0.62477 -3.01814
H  -2.02477  1.70705 -4.42877
C  -4.69797  2.48948 -4.09623
H  -4.17501  3.11092 -4.84519
H  -5.47917  3.11031 -3.62950
H  -5.19486  1.66883 -4.64367
C  -2.86245  4.09099  1.59248
H  -3.51724  3.26246  1.90196
C  -1.51615  3.92355  2.33105
H  -0.76022  4.64796  1.97353
H  -1.12186  2.89630  2.22131
H  -1.63523  4.08164  3.41759
C  -3.52614  5.41669  2.03356
H  -3.78402  5.37843  3.10628
H  -4.44810  5.61871  1.46482
H  -2.85189  6.27944  1.88826
C  -6.67402  2.16127 -1.05955
H  -6.44516  3.17584 -1.42914
H  -7.71672  2.17207 -0.69500
H  -6.62307  1.46803 -1.91403
C  -6.02159  2.86731  1.78765
H  -5.50899  2.65609  2.74224
H  -7.10497  2.73194  1.96069
H  -5.86250  3.92992  1.54364
C  -5.93895 -0.06556  1.03041
H  -5.07896 -0.48742  1.58890
H  -6.69717  0.13875  1.81345
C  -6.49328 -1.12170  0.04403
H  -7.27139 -0.67304 -0.60249
H  -7.01444 -1.91559  0.61493
C  -5.50301 -1.31898 -2.86451
H  -5.29467 -0.24331 -2.95902
H  -6.57048 -1.46899 -3.11232
H  -4.91364 -1.85217 -3.62846
C  -5.72792 -3.84839 -1.31596
H  -5.10684 -4.33056 -2.09023
H  -6.77639 -3.89126 -1.66162
H  -5.64542 -4.45346 -0.40128
C  -2.82537 -3.05503 -0.39333
C  -2.71899 -3.88919  0.78686
C  -2.01261 -5.10947  0.71160
H  -1.96318 -5.74892  1.59818
C  -1.38471 -5.54260 -0.46450
H  -0.85880 -6.50211 -0.49361
C  -1.43476 -4.72033 -1.59609
H  -0.92774 -5.03679 -2.51407
C  -2.13103 -3.49411 -1.58333
C  -3.37382 -3.50189  2.11948
H  -3.27482 -2.40498  2.22128
C  -2.70200 -4.15964  3.34324
H  -3.09539 -3.70567  4.26694
H  -1.60693 -4.02990  3.34668
H  -2.91939 -5.24223  3.39463
C  -4.88451 -3.82653  2.17297
H  -5.06057 -4.90422  2.00343
H  -5.45187 -3.25968  1.42378
H  -5.28973 -3.57064  3.16804
C  -2.12636 -2.64599 -2.85561
H  -2.84522 -1.82709 -2.69131
C  -0.73842 -2.01037 -3.08291
H   0.05761 -2.77452 -3.13954
H  -0.48089 -1.30136 -2.26936
H  -0.70929 -1.42676 -4.01942
C  -2.56698 -3.43290 -4.10827
H  -2.64174 -2.75907 -4.98005
H  -3.55005 -3.90950 -3.95915
H  -1.84712 -4.22881 -4.37033
C   3.22160 -2.87630 -0.69932
C   3.13300 -2.98811 -2.13802
C   2.53124 -4.10970 -2.73873
H   2.48702 -4.16237 -3.83326
C   2.01227 -5.16460 -1.98001
H   1.55411 -6.03361 -2.46356
C   2.11497 -5.09345 -0.58656
H   1.74051 -5.92664  0.01897
C   2.71579 -3.99564  0.06848
C   3.72037 -1.91460 -3.04659
H   4.27896 -1.23885 -2.37910
C   2.62838 -1.08112 -3.74756
H   3.07901 -0.26717 -4.34247
H   1.93609 -0.62329 -3.01987
H   2.02494 -1.70548 -4.43047
C   4.69789 -2.48780 -4.09591
H   4.17537 -3.10948 -4.84495
H   5.47886 -3.10845 -3.62858
H   5.19501 -1.66724 -4.64327
C   2.86305 -4.09143  1.59120
H   3.51789 -3.26297  1.90079
C   1.51723 -3.92490  2.33079
H   1.12190 -2.89801  2.22135
H   1.63725 -4.08293  3.41723
H   0.76155 -4.64988  1.97386
C   3.52735 -5.41733  2.03077
H   2.85327 -6.28012  1.88494
H   3.78572 -5.38000  3.10341
H   4.44910 -5.61853  1.46141
C   6.67467 -2.16050 -1.06029
H   6.44679 -3.17552 -1.42924
H   7.71747 -2.17002 -0.69597
H   6.62280 -1.46780 -1.91514
C   6.02243 -2.86718  1.78681
H   5.50974 -2.65616  2.74140
H   7.10577 -2.73162  1.95995
H   5.86356 -3.92979  1.54268
C   5.93914  0.06585  1.02999
H   5.07904  0.48768  1.58831
H   6.69734 -0.13828  1.81309
C   6.49345  1.12188  0.04344
H   7.27148  0.67309 -0.60309
H   7.01478  1.91574  0.61423
C   5.50352  1.31925 -2.86500
H   5.29793  0.24299 -2.95881
H   6.57048  1.47185 -3.11341
H   4.91242  1.85055 -3.62893
C   5.72731  3.84880 -1.31638
H   5.10649  4.33041 -2.09122
H   6.77602  3.89238 -1.66122
H   5.64360  4.45396 -0.40187
C   2.82540  3.05482 -0.39326
C   2.13047  3.49396 -1.58288
C   1.43350  4.71978 -1.59506
H   0.92592  5.03623 -2.51274
C   1.38355  5.54174 -0.46324
H   0.85709  6.50095 -0.49187
C   2.01220  5.10864  0.71247
H   1.96281  5.74784  1.59923
C   2.71911  3.88863  0.78718
C   2.12569  2.64605 -2.85527
H   2.84478  1.82730 -2.69124
C   0.73784  2.01021 -3.08220
H   0.48063  1.30125 -2.26848
H   0.70853  1.42638 -4.01858
H  -0.05830  2.77426 -3.13874
C   2.56585  3.43320 -4.10794
H   1.84594  4.22924 -4.36953
H   2.64022  2.75956 -4.97990
H   3.54901  3.90969 -3.95910
C   3.37444  3.50121  2.11953
H   3.27573  2.40426  2.22114
C   2.70282  4.15852  3.34364
H   2.92003  5.24114  3.39524
H   3.09654  3.70439  4.26712
H   1.60778  4.02857  3.34732
C   4.88506  3.82621  2.17268
H   5.45239  3.25970  1.42320
H   5.29063  3.57018  3.16758
H   5.06080  4.90398  2.00337
C  -0.70018 -0.05356  1.24042
C   0.70099  0.05379  1.24052
C   1.41996  0.20201  2.57451
C   2.57836 -0.56715  2.87008
H   2.93370 -1.31132  2.14191
C   3.27310 -0.43931  4.08639
H   4.15101 -1.06797  4.27241
C   2.84438  0.47929  5.05358
H   3.37921  0.58146  6.00332
C   1.71871  1.27583  4.77660
H   1.37073  2.00619  5.51532
C   1.03144  1.14650  3.56434
H   0.14936  1.76802  3.38902
C  -1.41922 -0.20255  2.57430
C  -2.57771  0.56636  2.87014
H  -2.93306  1.31079  2.14224
C  -3.27245  0.43800  4.08641
H  -4.15041  1.06651  4.27267
C  -2.84362 -0.48090  5.05326
H  -3.37843 -0.58346  6.00296
C  -1.71787 -1.27723  4.77599
H  -1.36980 -2.00780  5.51445
C  -1.03063 -1.14740  3.56377
H  -0.14848 -1.76875  3.38820
196
PE
Si -5.33487  1.73239  1.24256
Si -5.21945 -1.68553 -1.43443
Si  5.33588  1.72952 -1.24241
Si  5.21784 -1.68797  1.43471
Mg -2.75131  0.01745  0.01214
Mg  2.75075  0.01643 -0.01228
Na  0.00118  2.87455  0.00084
Na -0.00057 -2.94121 -0.00013
N  -3.72617  1.80012  0.48966
N  -3.67169 -1.76814 -0.56093
N   3.72704  1.79819 -0.48980
N   3.67013 -1.76961  0.56093
C  -3.07493  2.99435  0.12764
C  -2.79615  3.27171 -1.27262
C  -2.08277  4.42724 -1.65092
H  -1.89601  4.61040 -2.71400
C  -1.65114  5.37406 -0.71152
H  -1.11618  6.27464 -1.02746
C  -1.94004  5.14508  0.63856
H  -1.62889  5.88778  1.38176
C  -2.61842  3.98952  1.08275
C  -3.40573  2.42375 -2.39074
H  -3.57721  1.40329 -1.99554
C  -2.53510  2.30746 -3.65481
H  -2.97845  1.57577 -4.35105
H  -1.50990  1.97402 -3.42878
H  -2.47429  3.26682 -4.19918
C  -4.79521  2.99394 -2.76691
H  -4.68401  4.01128 -3.18302
H  -5.45728  3.05962 -1.89022
H  -5.28584  2.36376 -3.52966
C  -2.89094  3.89115  2.58609
H  -3.26284  2.87263  2.78358
C  -1.62845  4.11067  3.45018
H  -1.23740  5.13878  3.35181
H  -0.81828  3.41028  3.18851
H  -1.86672  3.95786  4.51768
C  -3.98393  4.89596  3.02428
H  -4.19922  4.79271  4.10312
H  -4.92528  4.75110  2.47228
H  -3.65015  5.93447  2.84844
C  -6.41755  3.22350  0.71882
H  -5.81968  4.12594  0.50942
H  -7.15165  3.47499  1.50399
H  -6.98309  2.98009 -0.19715
C  -5.39623  1.56444  3.15685
H  -4.63904  0.84731  3.52115
H  -6.38738  1.16524  3.44100
H  -5.25757  2.51283  3.69971
C  -6.20206  0.14107  0.63709
H  -5.79314 -0.71957  1.19878
H  -7.25042  0.23359  0.98257
C  -6.13744 -0.09859 -0.89324
H  -5.69373  0.76713 -1.41932
H  -7.15342 -0.20126 -1.32294
C  -5.12971 -1.49865 -3.34551
H  -4.34909 -0.77276 -3.63529
H  -6.09637 -1.09981 -3.70455
H  -4.94119 -2.43858 -3.88760
C  -6.34835 -3.17201 -0.99861
H  -5.77604 -4.06764 -0.70582
H  -6.99537 -3.44332 -1.85093
H  -7.00847 -2.90921 -0.15396
C  -3.06317 -2.97139 -0.15524
C  -2.89483 -3.26039  1.26101
C  -2.21816 -4.42169  1.68375
H  -2.11107 -4.61072  2.75653
C  -1.72221 -5.36709  0.77502
H  -1.21860 -6.27300  1.12599
C  -1.91092 -5.13253 -0.59155
H  -1.55397 -5.87621 -1.31241
C  -2.54556 -3.96838 -1.07946
C  -3.58140 -2.41712  2.33785
H  -3.69175 -1.38457  1.95283
C  -2.82737 -2.34831  3.67938
H  -3.30806 -1.60848  4.34149
H  -1.77397 -2.05271  3.55484
H  -2.85532 -3.31571  4.21229
C  -5.01154 -2.95995  2.57868
H  -4.96053 -3.98782  2.98031
H  -5.59724 -2.99123  1.64769
H  -5.55142 -2.33339  3.31051
C  -2.71014 -3.86487 -2.59870
H  -3.01360 -2.82789 -2.82114
C  -1.41023 -4.16319 -3.38049
H  -1.10082 -5.21774 -3.27351
H  -0.56877 -3.52724 -3.05997
H  -1.56593 -3.98324 -4.45872
C  -3.81973 -4.81813 -3.10649
H  -3.95322 -4.71544 -4.19856
H  -4.78920 -4.62498 -2.62361
H  -3.54745 -5.86901 -2.90062
C   3.07702  2.99318 -0.12793
C   2.79834  3.27095  1.27228
C   2.08647  4.42747  1.65042
H   1.89984  4.61095  2.71347
C   1.65637  5.37488  0.71091
H   1.12260  6.27622  1.02670
C   1.94507  5.14537 -0.63911
H   1.63501  5.88842 -1.38242
C   2.62187  3.98884 -1.08315
C   3.40671  2.42237  2.39060
H   3.57765  1.40185  1.99534
C   2.53533  2.30662  3.65418
H   2.97789  1.57475  4.35073
H   1.51009  1.97364  3.42760
H   2.47466  3.26604  4.19845
C   4.79643  2.99146  2.76754
H   4.68579  4.00882  3.18378
H   5.45897  3.05682  1.89117
H   5.28623  2.36079  3.53041
C   2.89402  3.88981 -2.58651
H   3.26512  2.87095 -2.78378
C   1.63144  4.10997 -3.45032
H   0.82089  3.41016 -3.18827
H   1.86933  3.95681 -4.51786
H   1.24108  5.13834 -3.35203
C   3.98764  4.89368 -3.02532
H   3.65464  5.93249 -2.84983
H   4.20261  4.78986 -4.10416
H   4.92900  4.74836 -2.47346
C   6.41911  3.22016 -0.71853
H   5.82154  4.12282 -0.50926
H   7.15345  3.47136 -1.50356
H   6.98440  2.97656  0.19755
C   5.39755  1.56143 -3.15670
H   4.63983  0.84495 -3.52116
H   6.38842  1.16131 -3.44052
H   5.25989  2.50990 -3.69966
C   6.20223  0.13781 -0.63685
H   5.79301 -0.72260 -1.19868
H   7.25063  0.22997 -0.98232
C   6.13749 -0.10201  0.89341
H   5.69506  0.76420  1.41977
H   7.15342 -0.20614  1.32293
C   5.12782 -1.50036  3.34568
H   4.34793 -0.77345  3.63485
H   6.09481 -1.10242  3.70484
H   4.93806 -2.43980  3.88818
C   6.34548 -3.17552  0.99931
H   5.77240 -4.07058  0.70630
H   6.99197 -3.44749  1.85182
H   7.00613 -2.91332  0.15489
C   3.06133 -2.97272  0.15521
C   2.54345 -3.96962  1.07940
C   1.90877 -5.13372  0.59144
H   1.55173 -5.87739  1.31228
C   1.72010 -5.36827 -0.77514
H   1.21646 -6.27415 -1.12614
C   2.21619 -4.42290 -1.68383
H   2.10915 -4.61189 -2.75663
C   2.89304 -3.26172 -1.26104
C   2.70764 -3.86603  2.59868
H   3.01146 -2.82916  2.82111
C   1.40729 -4.16368  3.38002
H   0.56627 -3.52728  3.05923
H   1.56269 -3.98380  4.45831
H   1.09737 -5.21806  3.27292
C   3.81661 -4.81970  3.10703
H   3.54397 -5.87050  2.90124
H   3.94970 -4.71690  4.19915
H   4.78636 -4.62704  2.62453
C   3.57996 -2.41872 -2.33788
H   3.69090 -1.38625 -1.95278
C   2.82583 -2.34941 -3.67933
H   2.85330 -3.31676 -4.21237
H   3.30676 -1.60971 -4.34141
H   1.77255 -2.05339 -3.55468
C   5.00978 -2.96229 -2.57890
H   5.59554 -2.99401 -1.64796
H   5.54993 -2.33594 -3.31070
H   4.95817 -3.99009 -2.98064
C  -0.54549 -0.01242  0.43201
C   0.54477 -0.01234 -0.43177
C   0.29083 -0.03926 -1.90799
C   1.17764  0.64404 -2.78376
H   2.02813  1.18595 -2.34615
C   1.00639  0.63379 -4.17662
H   1.71194  1.18065 -4.81137
C  -0.05049 -0.08740 -4.75571
H  -0.17737 -0.11461 -5.84273
C  -0.93818 -0.78101 -3.91683
H  -1.76626 -1.35229 -4.35009
C  -0.77582 -0.75375 -2.52186
H  -1.49406 -1.30762 -1.90080
C  -0.29146 -0.03920  1.90821
C  -1.17808  0.64445  2.78391
H  -2.02841  1.18653  2.34620
C  -1.00678  0.63441  4.17675
H  -1.71214  1.18159  4.81144
C   0.04992 -0.08701  4.75593
H   0.17681 -0.11410  5.84294
C   0.93739 -0.78098  3.91712
H   1.76531 -1.35244  4.35045
C   0.77503 -0.75386  2.52214
H   1.49316 -1.30793  1.90114
